# Supplementary material for: Pyroptosis-Related Signature Predicts Prognosis and Immunotherapy Efficacy in Muscle-Invasive Bladder Cancer
Source: Front Immunol. 2022 Apr 11;13:782982. doi: 10.3389/fimmu.2022.782982 (PMC9035667; doi:10.3389/fimmu.2022.782982)
Supplement: Supplementary file 2 [file Table_1.xlsx]

## Sheet: Table S1
Supplementary Table 1. Basic information of MIBC datasets included in this study.
Accession number /Source	Platform	Number of MIBC patients	Survival data
GSE87304	Affy HumanExon 1.0 ST	305	0
GSE48075	Illumina HT12v3	73	73
GSE31684	Affy U133p2	78	78
GSE169455	Affymetrix Human Gene 1.0 ST	80	80
TCGA-BLCA	RNA seq	373	368

## Sheet: Table S2
Supplementary Table 2. Specific bladder cancer related signatures gene sets.
Signature	Genes
Urothelial_differentiation	TMEM163,FMO9P,EPB41,IDH1,GCLC,POF1B,TBC1D1,TRAK1,BAMBI,PLCE1,SCNN1B,BHMT,DHRS2,CYB5A,PPARG,SLC9A2,TOP2B,TMEM97,NTAN1,SEMA5A,KRT20,MYCL,UPK1A,TOX3,RNF128,DAB1,ZNF436,LYPD6,ACOX1,KSR2,DMGDH,GRHL3,NIPAL1,RALGAPA2,SCNN1G,SNX
Ta_pathway	PLCD3,BTBD16,ANKRD20A5P,CTB-174D11.3,PROM2,SPOCD1,IGBP1,ST3GAL5,DGKA,AQP3,MAP3K5,FABP4,HNMT,MGST2,KCNQ1,IRS1,HSD17B2,ALDH1L1,SMAD3,MST1R,TCN1,CYP3A5,CTSE,HOXD1,PLCH2,SLC24A1,UGT1A1,ID3,ABCC3,PDLIM1,AGR2,NSG1,ANXA10,MR1
Luminal_differentiation	FGFR3,GATA3,FOXA1,UPK2,PPARG,KRT20,SNX31,UPK1A
Basal_differentiation	LYNX1,SCEL,CTB-113P19.4,S100A8,SLPI,S100A9,PI3,CEACAM6,VSNL1,SERPINB2,CSTA,FGFBP1,SPRR1B,DSG3,KRT1,S100A7,CLCA2,LGALS7,SPRR2B,KRT6A,KRT6B,SFN,SERPINB3,KRT16,SERPINB3,SERPINB13,SERPINB4,KRT4,SPRR1A,KRT6A,ABCA12,SPRR3,TME
EMT_differentiation	ZEB1,ZEB2,NOTCH2,TGFB1,CDH1,SNAI2,VIM,TWIST1,SNAI1
Immune_differentiation	CTLA4,CD274,PDCD1LG2,CD47,PDCD1,IDO1,MPEG1,COL17A1,CXCL11,L1CAM,SAA1
Smooth_muscle	NEXN,PRUNE2,PDE5A,NEGR1,ITIH5,MSRB3,MOXD1,FGF7,FILIP1L,PTGFR,FGF7,C1S,RHOJ,TAGLN,FILIP1,ADAMTS9-AS2,LRRN4CL,NR2F1-AS1,RBPMS,PTRF,LOC100127983,PDE1A,AC131025.8,MEIS1,PELO,MYLK,ACTA2-AS1,MYH11,PDLIM7,CSGAL
Myofibroblasts	FCER1G,FILIP1L,FGD6,C1S,ITGB2,SAMSN1,POSTN,COL1A1,BTBD19,PTRF,MSN,SPARC,CALU,DPYSL2,CTSB,PALLD,ANXA6,STOM,MMP2,LGALS1,BGN,IFITM2,VIM,COL6A3,TGFBI,CLIC4,IFITM1,TNC,LAPTM5,CD14,LUM,AEBP1,COL3A1,DCN,NID1,SEC14L1,LAMA4,AR
Interferon_response	CTSB,UBE2L6,OPTN,MX1,CFB,PLSCR1,ICAM1,FCGR2A,IFIT5,CYBB,ALOX5AP,IFI44L,IFIT3,TLR2,OASL,IL15,XAF1,SP110,IFI35,NCF2,FCGR2C,CEBPB,RSAD2,IFI44,LAP3,DDX60,IFIH1,HERC6,SAMD9,HERC5,CLEC4A,PARP9,DTX3L,SAMD9L
Mitochondria	ALG14,SAR1B,PSMD10,TIMM10,PPA2,HNRNPC,ERH,DAD1,C1D,ATP6V0B,HINT1,DYNLL1,RAN,RPS15A,PSMB1,COX6A1,HSBP1,SERP1,EIF2S1,CAPZA2,COX7A2L,PSMA5,PSMA2,UBE2D2,VBP1,SUPT4H1,UBE2N,ZNHIT1,UQCRQ,NME1,COX7A2,COPS5,CNIH1,PSMA1,NDUFS3,NE
Keratinization	VSNL1,KRT14,TGM1,SERPINB4,GSDMC,KRT6A,LGALS7,SFN,SPRR2A,BG205162,C12orf54,SPRR2D,HOXD11,KRT6C,KRT5,DSG3,KRT6B,HOXD10,IL20RB,RHCG,AHNAK2,SPRR2F,FGFBP1
Neuroendocrine_differentiation	ZDHHC15,FAM184A,CACNA1A,EML5,SNAP25,CACNA2D2,DCX,PSIP1,ST18,RGS7,INSM1,SLC4A8,CAMK2B,ASCL1,RTN1,SCN3A,ADAM22,FAM105A,DPY19L2P2,ASRGL1,SLC1A2,MAP6,NRXN1,TTLL7,CNKSR2,RAB39B,KCNC1,GKAP1,TMEM170B,PPM1E,ELAVL4,STXBP5L,GPR137C

## Sheet: Table S3
Supplementary Table 3. Functional annotation for pyroptosis phenotype-related genes (Gene Ontology-Biological process)
ID	Description	p.adjust	geneID	Count
GO:0034341	response to interferon-gamma	2.65041e-30	NLRC5/HLA-F/UBD/HLA-E/CIITA/HLA-B/GBP4/IRF1/HLA-A/GBP1/B2M/LGALS9/STAT1/HLA-H/TRIM22/PARP9/CASP1/PARP14/PML/HLA-C/OAS2/HLA-DRA/HLA-DRB5/NMI/OASL/TLR3/BST2/OAS3/HLA-G/GCH1/OAS1/CCL22	32
GO:0060333	interferon-gamma-mediated signaling pathway	4.76608e-28	NLRC5/HLA-F/HLA-E/CIITA/HLA-B/IRF1/HLA-A/GBP1/B2M/STAT1/HLA-H/TRIM22/PARP9/PARP14/PML/HLA-C/OAS2/HLA-DRA/HLA-DRB5/NMI/OASL/OAS3/HLA-G/OAS1	24
GO:0060337	type I interferon signaling pathway	6.21565e-28	NLRC5/HLA-F/HLA-E/PSMB8/HLA-B/IRF1/HLA-A/XAF1/IFI35/STAT1/HLA-H/HLA-C/OAS2/STAT2/IFIT3/OASL/IFI27/BST2/OAS3/MX1/HLA-G/ISG15/MX2/OAS1	24
GO:0071357	cellular response to type I interferon	6.21565e-28	NLRC5/HLA-F/HLA-E/PSMB8/HLA-B/IRF1/HLA-A/XAF1/IFI35/STAT1/HLA-H/HLA-C/OAS2/STAT2/IFIT3/OASL/IFI27/BST2/OAS3/MX1/HLA-G/ISG15/MX2/OAS1	24
GO:0071346	cellular response to interferon-gamma	6.21565e-28	NLRC5/HLA-F/HLA-E/CIITA/HLA-B/GBP4/IRF1/HLA-A/GBP1/B2M/LGALS9/STAT1/HLA-H/TRIM22/PARP9/CASP1/PARP14/PML/HLA-C/OAS2/HLA-DRA/HLA-DRB5/NMI/OASL/TLR3/OAS3/HLA-G/OAS1/CCL22	29
GO:0034340	response to type I interferon	1.53663e-27	NLRC5/HLA-F/HLA-E/PSMB8/HLA-B/IRF1/HLA-A/XAF1/IFI35/STAT1/HLA-H/HLA-C/OAS2/STAT2/IFIT3/OASL/IFI27/BST2/OAS3/MX1/HLA-G/ISG15/MX2/OAS1	24
GO:0051607	defense response to virus	2.97456e-22	NLRC5/IRF1/GBP1/RTP4/STAT1/CXCL10/IFI44L/TRIM22/PARP9/PML/AIM2/OAS2/APOBEC3D/STAT2/IFIT3/DDX60/DTX3L/OASL/TLR3/IFI27/DHX58/BST2/OAS3/MX1/ISG15/MX2/OAS1/APOBEC3G	28
GO:0009615	response to virus	2.97456e-22	NLRC5/IRF1/GBP1/RTP4/LGALS9/STAT1/CXCL10/IFI44L/TRIM22/PARP9/PML/AIM2/OAS2/IFI44/APOBEC3D/STAT2/IFIT3/DDX60/DTX3L/OASL/TLR3/IFI27/DHX58/BST2/OAS3/MX1/ISG15/MX2/OAS1/CCL22/APOBEC3G	31
GO:0002483	antigen processing and presentation of endogenous peptide antigen	6.60662e-18	HLA-F/HLA-E/TAP1/HLA-B/HLA-A/TAP2/B2M/HLA-H/TAPBP/HLA-C/HLA-G	11
GO:0019885	antigen processing and presentation of endogenous peptide antigen via MHC class I	6.60662e-18	HLA-F/HLA-E/TAP1/HLA-B/HLA-A/TAP2/B2M/HLA-H/TAPBP/HLA-C/HLA-G	11
GO:0019883	antigen processing and presentation of endogenous antigen	8.71074e-18	HLA-F/HLA-E/TAP1/HLA-B/HLA-A/TAP2/B2M/CD74/HLA-H/TAPBP/HLA-C/HLA-G	12
GO:0048002	antigen processing and presentation of peptide antigen	9.777e-18	PSMB9/PSME2/HLA-F/HLA-E/PSMB8/TAP1/HLA-B/HLA-A/TAP2/B2M/CD74/HLA-DMA/PSMB10/HLA-H/PSME1/TAPBP/HLA-C/TAPBPL/HLA-DRA/CTSS/HLA-DRB5/HLA-G	22
GO:0002478	antigen processing and presentation of exogenous peptide antigen	2.57319e-17	PSMB9/PSME2/HLA-F/HLA-E/PSMB8/TAP1/HLA-B/HLA-A/TAP2/B2M/CD74/HLA-DMA/PSMB10/HLA-H/PSME1/TAPBP/HLA-C/HLA-DRA/CTSS/HLA-DRB5/HLA-G	21
GO:0002479	antigen processing and presentation of exogenous peptide antigen via MHC class I, TAP-dependent	3.3746e-17	PSMB9/PSME2/HLA-F/HLA-E/PSMB8/TAP1/HLA-B/HLA-A/TAP2/B2M/PSMB10/HLA-H/PSME1/TAPBP/HLA-C/HLA-G	16
GO:0019884	antigen processing and presentation of exogenous antigen	5.67941e-17	PSMB9/PSME2/HLA-F/HLA-E/PSMB8/TAP1/HLA-B/HLA-A/TAP2/B2M/CD74/HLA-DMA/PSMB10/HLA-H/PSME1/TAPBP/HLA-C/HLA-DRA/CTSS/HLA-DRB5/HLA-G	21
GO:0042590	antigen processing and presentation of exogenous peptide antigen via MHC class I	9.02267e-17	PSMB9/PSME2/HLA-F/HLA-E/PSMB8/TAP1/HLA-B/HLA-A/TAP2/B2M/PSMB10/HLA-H/PSME1/TAPBP/HLA-C/HLA-G	16
GO:0002474	antigen processing and presentation of peptide antigen via MHC class I	1.0322e-16	PSMB9/PSME2/HLA-F/HLA-E/PSMB8/TAP1/HLA-B/HLA-A/TAP2/B2M/PSMB10/HLA-H/PSME1/TAPBP/HLA-C/TAPBPL/HLA-G	17
GO:0019882	antigen processing and presentation	3.2614e-16	PSMB9/PSME2/HLA-F/HLA-E/PSMB8/TAP1/HLA-B/HLA-A/TAP2/B2M/CD74/HLA-DMA/PSMB10/HLA-H/PSME1/TAPBP/HLA-C/TAPBPL/HLA-DRA/CTSS/HLA-DRB5/HLA-G	22
GO:0002831	regulation of response to biotic stimulus	4.68275e-14	KIR2DL4/PSMB9/PSME2/NLRC5/HLA-F/HLA-E/PSMB8/HLA-B/IRF1/HLA-A/PSMB10/LGALS9/STAT1/PSME1/PARP9/PARP14/AIM2/DDX60/NMI/DTX3L/DHX58/HLA-G/CD96/APOBEC3G/MUC20	25
GO:0045088	regulation of innate immune response	1.13883e-13	KIR2DL4/PSMB9/PSME2/NLRC5/HLA-F/HLA-E/PSMB8/HLA-B/IRF1/HLA-A/PSMB10/LGALS9/STAT1/PSME1/PARP9/PARP14/AIM2/NMI/DHX58/HLA-G/CD96/MUC20	22
GO:0045824	negative regulation of innate immune response	2.86475e-12	KIR2DL4/NLRC5/HLA-F/HLA-E/HLA-B/HLA-A/LGALS9/PARP14/NMI/DHX58/HLA-G/CD96	12
GO:0002697	regulation of immune effector process	8.79412e-12	KIR2DL4/ZNF683/HLA-F/HLA-E/HLA-B/HLA-A/B2M/CD74/LGALS9/STAT1/HLA-H/PARP9/CFB/AIM2/DDX60/DTX3L/TLR3/DHX58/BST2/HLA-G/TNFRSF14/CD96/CFH/APOBEC3G	24
GO:0002716	negative regulation of natural killer cell mediated immunity	1.61481e-11	KIR2DL4/HLA-F/HLA-E/HLA-B/HLA-A/LGALS9/HLA-G/CD96	8
GO:1903900	regulation of viral life cycle	6.78473e-11	CD74/LGALS9/TRIM22/PML/OAS2/APOBEC3D/OASL/LAMP3/IFI27/BST2/OAS3/MX1/ISG15/OAS1/APOBEC3G	15
GO:0050792	regulation of viral process	5.93773e-10	CD74/LGALS9/STAT1/TRIM22/PML/OAS2/APOBEC3D/OASL/LAMP3/IFI27/BST2/OAS3/MX1/ISG15/OAS1/APOBEC3G	16
GO:0002832	negative regulation of response to biotic stimulus	6.92552e-10	KIR2DL4/NLRC5/HLA-F/HLA-E/HLA-B/HLA-A/LGALS9/PARP14/NMI/DHX58/HLA-G/CD96	12
GO:0045953	negative regulation of natural killer cell mediated cytotoxicity	9.11477e-10	KIR2DL4/HLA-F/HLA-E/HLA-B/HLA-A/LGALS9/HLA-G	7
GO:0050777	negative regulation of immune response	1.06601e-09	KIR2DL4/NLRC5/HLA-F/HLA-E/HLA-B/HLA-A/LGALS9/PARP14/NMI/DHX58/BST2/HLA-G/TNFRSF14/CD96	14
GO:0043903	regulation of symbiotic process	1.32004e-09	CD74/LGALS9/STAT1/TRIM22/PML/OAS2/APOBEC3D/OASL/LAMP3/IFI27/BST2/OAS3/MX1/ISG15/OAS1/APOBEC3G	16
GO:0002718	regulation of cytokine production involved in immune response	1.89005e-09	KIR2DL4/HLA-F/HLA-E/HLA-A/B2M/CD74/TLR3/BST2/HLA-G/TNFRSF14/CD96	11
GO:0001911	negative regulation of leukocyte mediated cytotoxicity	5.24696e-09	KIR2DL4/HLA-F/HLA-E/HLA-B/HLA-A/LGALS9/HLA-G	7
GO:0019058	viral life cycle	5.59808e-09	CXCR6/CD74/LGALS9/TRIM22/PML/OAS2/APOBEC3D/OASL/LAMP3/IFI27/BST2/OAS3/MX1/TNFRSF14/ISG15/OAS1/SERPINB3/APOBEC3G	18
GO:0002704	negative regulation of leukocyte mediated immunity	9.68814e-09	KIR2DL4/HLA-F/HLA-E/HLA-B/HLA-A/LGALS9/BST2/HLA-G/CD96	9
GO:0002683	negative regulation of immune system process	1.55709e-08	KIR2DL4/NLRC5/HLA-F/HLA-E/HLA-B/IRF1/HLA-A/IDO1/GBP1/CD74/LGALS9/PARP14/TAPBPL/NMI/TLR3/DHX58/BST2/HLA-G/TNFRSF14/CD96	20
GO:0002367	cytokine production involved in immune response	1.905e-08	KIR2DL4/HLA-F/HLA-E/HLA-A/B2M/CD74/TLR3/BST2/HLA-G/TNFRSF14/CD96	11
GO:0048525	negative regulation of viral process	1.905e-08	STAT1/PML/OAS2/APOBEC3D/OASL/BST2/OAS3/MX1/ISG15/OAS1/APOBEC3G	11
GO:0031342	negative regulation of cell killing	1.91441e-08	KIR2DL4/HLA-F/HLA-E/HLA-B/HLA-A/LGALS9/HLA-G	7
GO:0002475	antigen processing and presentation via MHC class Ib	2.39143e-08	HLA-F/HLA-E/TAP2/B2M/HLA-H/HLA-G	6
GO:0002833	positive regulation of response to biotic stimulus	3.42054e-08	KIR2DL4/PSMB9/PSME2/NLRC5/HLA-F/HLA-E/PSMB8/PSMB10/PSME1/PARP9/AIM2/DDX60/DHX58/HLA-G/MUC20	15
GO:0045071	negative regulation of viral genome replication	3.55932e-08	OAS2/APOBEC3D/OASL/BST2/OAS3/MX1/ISG15/OAS1/APOBEC3G	9
GO:0002707	negative regulation of lymphocyte mediated immunity	3.75871e-08	KIR2DL4/HLA-F/HLA-E/HLA-B/HLA-A/LGALS9/HLA-G/CD96	8
GO:1903901	negative regulation of viral life cycle	4.158e-08	PML/OAS2/APOBEC3D/OASL/BST2/OAS3/MX1/ISG15/OAS1/APOBEC3G	10
GO:0001916	positive regulation of T cell mediated cytotoxicity	5.49673e-08	HLA-F/HLA-E/HLA-B/HLA-A/B2M/HLA-H/HLA-G	7
GO:0002715	regulation of natural killer cell mediated immunity	6.27693e-08	KIR2DL4/HLA-F/HLA-E/HLA-B/HLA-A/LGALS9/HLA-G/CD96	8
GO:0002228	natural killer cell mediated immunity	6.54302e-08	KIR2DL4/GZMB/HLA-F/HLA-E/HLA-B/HLA-A/LGALS9/HLA-G/CD96	9
GO:0031341	regulation of cell killing	7.44282e-08	KIR2DL4/HLA-F/HLA-E/HLA-B/HLA-A/B2M/LGALS9/HLA-H/HLA-G/CFH	10
GO:0019079	viral genome replication	1.25765e-07	CXCR6/OAS2/APOBEC3D/OASL/IFI27/BST2/OAS3/MX1/ISG15/OAS1/APOBEC3G	11
GO:0045069	regulation of viral genome replication	1.62773e-07	OAS2/APOBEC3D/OASL/IFI27/BST2/OAS3/MX1/ISG15/OAS1/APOBEC3G	10
GO:0031349	positive regulation of defense response	1.88778e-07	KIR2DL4/PSMB9/PSME2/NLRC5/HLA-F/HLA-E/PSMB8/IDO1/PSMB10/PSME1/PARP9/AIM2/DDX60/TLR3/DHX58/HLA-G/MUC20	17
GO:0001910	regulation of leukocyte mediated cytotoxicity	1.88778e-07	KIR2DL4/HLA-F/HLA-E/HLA-B/HLA-A/B2M/LGALS9/HLA-H/HLA-G	9
GO:0001914	regulation of T cell mediated cytotoxicity	2.51977e-07	HLA-F/HLA-E/HLA-B/HLA-A/B2M/HLA-H/HLA-G	7
GO:0001906	cell killing	2.51977e-07	KIR2DL4/GZMB/HLA-F/HLA-E/HLA-B/HLA-A/B2M/LGALS9/HLA-H/APOL1/HLA-G/CFH	12
GO:0001819	positive regulation of cytokine production	2.53338e-07	KIR2DL4/HLA-F/HLA-E/IRF1/HLA-A/IDO1/B2M/CD74/LGALS9/STAT1/CASP1/AIM2/IL7/DDX60/TLR3/DHX58/HLA-G/TNFRSF14	18
GO:0002720	positive regulation of cytokine production involved in immune response	2.71313e-07	KIR2DL4/HLA-F/HLA-E/HLA-A/B2M/CD74/HLA-G/TNFRSF14	8
GO:0045089	positive regulation of innate immune response	2.7512e-07	KIR2DL4/PSMB9/PSME2/NLRC5/HLA-F/HLA-E/PSMB8/PSMB10/PSME1/PARP9/AIM2/HLA-G/MUC20	13
GO:0001909	leukocyte mediated cytotoxicity	2.96688e-07	KIR2DL4/GZMB/HLA-F/HLA-E/HLA-B/HLA-A/B2M/LGALS9/HLA-H/HLA-G	10
GO:0002700	regulation of production of molecular mediator of immune response	3.91325e-07	KIR2DL4/HLA-F/HLA-E/HLA-A/B2M/CD74/TLR3/BST2/HLA-G/TNFRSF14/CD96	11
GO:0002699	positive regulation of immune effector process	4.52229e-07	KIR2DL4/HLA-F/HLA-E/HLA-B/HLA-A/B2M/CD74/LGALS9/HLA-H/DDX60/DHX58/HLA-G/TNFRSF14	13
GO:0042267	natural killer cell mediated cytotoxicity	5.78388e-07	KIR2DL4/GZMB/HLA-F/HLA-E/HLA-B/HLA-A/LGALS9/HLA-G	8
GO:0042269	regulation of natural killer cell mediated cytotoxicity	6.8981e-07	KIR2DL4/HLA-F/HLA-E/HLA-B/HLA-A/LGALS9/HLA-G	7
GO:0002698	negative regulation of immune effector process	1.0372e-06	KIR2DL4/HLA-F/HLA-E/HLA-B/HLA-A/LGALS9/DHX58/BST2/HLA-G/CD96	10
GO:0001913	T cell mediated cytotoxicity	1.1168e-06	HLA-F/HLA-E/HLA-B/HLA-A/B2M/HLA-H/HLA-G	7
GO:0050852	T cell receptor signaling pathway	1.55986e-06	PSMB9/PSME2/BTN3A2/BTN3A3/PSMB8/HLA-A/GBP1/BTN3A1/PSMB10/PSME1/HLA-DRA/HLA-DRB5	12
GO:0002703	regulation of leukocyte mediated immunity	1.99928e-06	KIR2DL4/HLA-F/HLA-E/HLA-B/HLA-A/B2M/LGALS9/HLA-H/TLR3/BST2/HLA-G/CD96	12
GO:0002456	T cell mediated immunity	2.63436e-06	HLA-F/BTN3A2/BTN3A3/HLA-E/HLA-B/HLA-A/B2M/HLA-H/HLA-G	9
GO:0002711	positive regulation of T cell mediated immunity	2.63436e-06	HLA-F/HLA-E/HLA-B/HLA-A/B2M/HLA-H/HLA-G	7
GO:0001912	positive regulation of leukocyte mediated cytotoxicity	3.4328e-06	HLA-F/HLA-E/HLA-B/HLA-A/B2M/HLA-H/HLA-G	7
GO:0035456	response to interferon-beta	3.61039e-06	IRF1/XAF1/STAT1/AIM2/TLR3/BST2	6
GO:0002706	regulation of lymphocyte mediated immunity	7.12963e-06	KIR2DL4/HLA-F/HLA-E/HLA-B/HLA-A/B2M/LGALS9/HLA-H/HLA-G/CD96	10
GO:0000209	protein polyubiquitination	7.78232e-06	PSMB9/PSME2/PSMB8/UBE2L6/TRIM69/PSMB10/TRIM22/PSME1/RNF213/NMI/DTX3L/HERC6/FBXO6/IFI27	14
GO:0031343	positive regulation of cell killing	9.98859e-06	HLA-F/HLA-E/HLA-B/HLA-A/B2M/HLA-H/HLA-G	7
GO:0032479	regulation of type I interferon production	1.16422e-05	NLRC5/IRF1/UBE2L6/STAT1/NMI/TLR3/DHX58/UBA7/ISG15	9
GO:0032606	type I interferon production	1.31424e-05	NLRC5/IRF1/UBE2L6/STAT1/NMI/TLR3/DHX58/UBA7/ISG15	9
GO:0002449	lymphocyte mediated immunity	1.78586e-05	KIR2DL4/GZMB/HLA-F/BTN3A2/BTN3A3/HLA-E/HLA-B/HLA-A/B2M/CD74/LGALS9/HLA-H/HLA-G/CD96	14
GO:0002702	positive regulation of production of molecular mediator of immune response	2.25123e-05	KIR2DL4/HLA-F/HLA-E/HLA-A/B2M/CD74/HLA-G/TNFRSF14	8
GO:0034612	response to tumor necrosis factor	2.27316e-05	PSMB9/PSME2/UBD/PSMB8/GBP1/PSMB10/STAT1/PSME1/CASP1/AIM2/TNFRSF14/GCH1/CCL22	13
GO:0031348	negative regulation of defense response	2.27316e-05	KIR2DL4/NLRC5/HLA-F/HLA-E/HLA-B/HLA-A/LGALS9/PARP14/NMI/DHX58/HLA-G/CD96	12
GO:1903706	regulation of hemopoiesis	2.6394e-05	ZNF683/PSMB9/PSME2/PSMB8/HLA-B/IRF1/B2M/CD74/PSMB10/LGALS9/STAT1/PSME1/IL7/TLR3/HLA-G/ISG15	16
GO:0002709	regulation of T cell mediated immunity	3.11172e-05	HLA-F/HLA-E/HLA-B/HLA-A/B2M/HLA-H/HLA-G	7
GO:0002507	tolerance induction	3.19445e-05	HLA-E/HLA-B/IDO1/LGALS9/HLA-G	5
GO:0002708	positive regulation of lymphocyte mediated immunity	3.23561e-05	KIR2DL4/HLA-F/HLA-E/HLA-B/HLA-A/B2M/HLA-H/HLA-G	8
GO:0032480	negative regulation of type I interferon production	3.23561e-05	NLRC5/UBE2L6/NMI/DHX58/UBA7/ISG15	6
GO:0043123	positive regulation of I-kappaB kinase/NF-kappaB signaling	3.71227e-05	APOL3/UBD/CD74/LGALS9/TRIM22/CASP1/CASP10/TLR3/TNFSF10/BST2	10
GO:0001961	positive regulation of cytokine-mediated signaling pathway	4.54591e-05	NLRC5/CD74/PARP9/CASP1/PARP14/IL7	6
GO:0050688	regulation of defense response to virus	4.54591e-05	STAT1/PARP9/AIM2/DDX60/DTX3L/DHX58/APOBEC3G	7
GO:0002230	positive regulation of defense response to virus by host	5.26885e-05	STAT1/PARP9/AIM2/DTX3L/APOBEC3G	5
GO:0043122	regulation of I-kappaB kinase/NF-kappaB signaling	7.22553e-05	APOL3/UBD/CD74/LGALS9/STAT1/TRIM22/CASP1/CASP10/TLR3/TNFSF10/BST2	11
GO:0002440	production of molecular mediator of immune response	7.61258e-05	KIR2DL4/HLA-F/HLA-E/HLA-A/B2M/CD74/TLR3/BST2/HLA-G/TNFRSF14/CD96/IGLV10-54	12
GO:0042110	T cell activation	7.79254e-05	ZNF683/CD7/HLA-E/IRF1/HLA-A/IDO1/BTN3A1/B2M/CD74/PSMB10/LGALS9/IL7/HLA-G/TNFRSF14/HSH2D	15
GO:0060760	positive regulation of response to cytokine stimulus	9.28333e-05	NLRC5/CD74/PARP9/CASP1/PARP14/IL7	6
GO:0070661	leukocyte proliferation	9.28333e-05	HLA-E/IRF1/HLA-A/IDO1/BTN3A1/CD74/PSMB10/LGALS9/IL7/BST2/HLA-G/TNFRSF14	12
GO:0046640	regulation of alpha-beta T cell proliferation	9.60955e-05	HLA-E/IRF1/HLA-A/LGALS9/TNFRSF14	5
GO:0002819	regulation of adaptive immune response	0.000106203	HLA-F/HLA-E/HLA-B/IRF1/HLA-A/B2M/HLA-H/HLA-G/TNFRSF14	9
GO:0050851	antigen receptor-mediated signaling pathway	0.000131849	PSMB9/PSME2/BTN3A2/BTN3A3/PSMB8/HLA-A/GBP1/BTN3A1/PSMB10/PSME1/HLA-DRA/HLA-DRB5	12
GO:0033209	tumor necrosis factor-mediated signaling pathway	0.000132018	PSMB9/PSME2/PSMB8/PSMB10/STAT1/PSME1/CASP1/AIM2/TNFRSF14	9
GO:0046633	alpha-beta T cell proliferation	0.00014367	HLA-E/IRF1/HLA-A/LGALS9/TNFRSF14	5
GO:0010950	positive regulation of endopeptidase activity	0.000186436	PSME2/LGALS9/PSME1/CASP1/PML/AIM2/CASP10/TNFSF10/SERPINB3	9
GO:0046651	lymphocyte proliferation	0.000191654	HLA-E/IRF1/HLA-A/IDO1/BTN3A1/CD74/PSMB10/LGALS9/IL7/HLA-G/TNFRSF14	11
GO:0002705	positive regulation of leukocyte mediated immunity	0.000191654	KIR2DL4/HLA-F/HLA-E/HLA-B/HLA-A/B2M/HLA-H/HLA-G	8
GO:0007249	I-kappaB kinase/NF-kappaB signaling	0.000207341	APOL3/UBD/CD74/LGALS9/STAT1/TRIM22/CASP1/CASP10/TLR3/TNFSF10/BST2	11
GO:0032943	mononuclear cell proliferation	0.000207341	HLA-E/IRF1/HLA-A/IDO1/BTN3A1/CD74/PSMB10/LGALS9/IL7/HLA-G/TNFRSF14	11
GO:0050691	regulation of defense response to virus by host	0.000230415	STAT1/PARP9/AIM2/DTX3L/APOBEC3G	5
GO:0070663	regulation of leukocyte proliferation	0.000261135	HLA-E/IRF1/HLA-A/IDO1/CD74/LGALS9/IL7/BST2/HLA-G/TNFRSF14	10
GO:0002824	positive regulation of adaptive immune response based on somatic recombination of immune receptors built from immunoglobulin superfamily domains	0.000270708	HLA-F/HLA-E/HLA-B/HLA-A/B2M/HLA-H/HLA-G	7
GO:0071356	cellular response to tumor necrosis factor	0.000283802	PSMB9/PSME2/PSMB8/GBP1/PSMB10/STAT1/PSME1/CASP1/AIM2/TNFRSF14/CCL22	11
GO:0042098	T cell proliferation	0.000307525	HLA-E/IRF1/HLA-A/IDO1/BTN3A1/PSMB10/LGALS9/HLA-G/TNFRSF14	9
GO:0035455	response to interferon-alpha	0.000307525	IFIT3/LAMP3/BST2/MX2	4
GO:0001818	negative regulation of cytokine production	0.000319984	NLRC5/HLA-F/IDO1/GBP1/UBE2L6/LGALS9/NMI/DHX58/UBA7/BST2/ISG15/CD96	12
GO:0097028	dendritic cell differentiation	0.000346911	UBD/HLA-B/BATF2/LGALS9/HLA-G	5
GO:0002821	positive regulation of adaptive immune response	0.000346911	HLA-F/HLA-E/HLA-B/HLA-A/B2M/HLA-H/HLA-G	7
GO:0032069	regulation of nuclease activity	0.000360221	OAS2/OASL/OAS3/OAS1	4
GO:0010952	positive regulation of peptidase activity	0.000373195	PSME2/LGALS9/PSME1/CASP1/PML/AIM2/CASP10/TNFSF10/SERPINB3	9
GO:0052548	regulation of endopeptidase activity	0.000416342	PSMB9/PSME2/PSMB8/LGALS9/PSME1/CASP1/PML/AIM2/CASP10/LAMP3/TNFSF10/BST2/SERPINB3	13
GO:0035458	cellular response to interferon-beta	0.000422124	IRF1/STAT1/AIM2/TLR3	4
GO:0032609	interferon-gamma production	0.000442936	BTN3A2/HLA-A/BTN3A1/LGALS9/TLR3/ISG15/CD96	7
GO:0060330	regulation of response to interferon-gamma	0.000580791	NLRC5/STAT1/PARP9/PARP14	4
GO:0060334	regulation of interferon-gamma-mediated signaling pathway	0.000580791	NLRC5/STAT1/PARP9/PARP14	4
GO:0050670	regulation of lymphocyte proliferation	0.000694876	HLA-E/IRF1/HLA-A/IDO1/CD74/LGALS9/IL7/HLA-G/TNFRSF14	9
GO:0032944	regulation of mononuclear cell proliferation	0.000739567	HLA-E/IRF1/HLA-A/IDO1/CD74/LGALS9/IL7/HLA-G/TNFRSF14	9
GO:0002664	regulation of T cell tolerance induction	0.000798321	HLA-B/IDO1/HLA-G	3
GO:0052547	regulation of peptidase activity	0.000810207	PSMB9/PSME2/PSMB8/LGALS9/PSME1/CASP1/PML/AIM2/CASP10/LAMP3/TNFSF10/BST2/SERPINB3	13
GO:0032655	regulation of interleukin-12 production	0.000930896	HLA-B/IDO1/LGALS9/TLR3/HLA-G	5
GO:0002717	positive regulation of natural killer cell mediated immunity	0.00101348	KIR2DL4/HLA-F/HLA-E/HLA-G	4
GO:0032615	interleukin-12 production	0.00107353	HLA-B/IDO1/LGALS9/TLR3/HLA-G	5
GO:0002429	immune response-activating cell surface receptor signaling pathway	0.00107353	PSMB9/PSME2/BTN3A2/BTN3A3/PSMB8/HLA-A/GBP1/BTN3A1/PSMB10/PSME1/HLA-DRA/HLA-DRB5/MUC20	13
GO:0002757	immune response-activating signal transduction	0.00107353	PSMB9/PSME2/BTN3A2/BTN3A3/PSMB8/HLA-A/GBP1/BTN3A1/PSMB10/PSME1/HLA-DRA/HLA-DRB5/MUC20	13
GO:0031146	SCF-dependent proteasomal ubiquitin-dependent protein catabolic process	0.00111917	PSMB9/PSME2/PSMB8/PSMB10/PSME1/FBXO6	6
GO:0002517	T cell tolerance induction	0.00135713	HLA-B/IDO1/HLA-G	3
GO:0046634	regulation of alpha-beta T cell activation	0.00139394	ZNF683/HLA-E/IRF1/HLA-A/LGALS9/TNFRSF14	6
GO:0032102	negative regulation of response to external stimulus	0.00158269	KIR2DL4/NLRC5/HLA-F/HLA-E/HLA-B/HLA-A/LGALS9/PARP14/NMI/DHX58/HLA-G/CD96	12
GO:0002218	activation of innate immune response	0.00162925	PSMB9/PSME2/PSMB8/PSMB10/PSME1/AIM2/MUC20	7
GO:0006521	regulation of cellular amino acid metabolic process	0.00165713	PSMB9/PSME2/PSMB8/PSMB10/PSME1	5
GO:2001198	regulation of dendritic cell differentiation	0.00168866	HLA-B/LGALS9/HLA-G	3
GO:0032735	positive regulation of interleukin-12 production	0.00198076	IDO1/LGALS9/TLR3/HLA-G	4
GO:0042180	cellular ketone metabolic process	0.00225876	PSMB9/PSME2/PSMB8/IDO1/CD74/PSMB10/PSME1/CBR3/CYP4F12	9
GO:0002822	regulation of adaptive immune response based on somatic recombination of immune receptors built from immunoglobulin superfamily domains	0.00228927	HLA-F/HLA-E/HLA-B/HLA-A/B2M/HLA-H/HLA-G	7
GO:0051250	negative regulation of lymphocyte activation	0.00236611	HLA-F/IRF1/IDO1/CD74/LGALS9/HLA-G/TNFRSF14	7
GO:0070555	response to interleukin-1	0.00279819	PSMB9/PSME2/PSMB8/GBP1/PSMB10/LGALS9/PSME1/CCL22	8
GO:0050863	regulation of T cell activation	0.00292971	ZNF683/HLA-E/IRF1/HLA-A/IDO1/CD74/LGALS9/IL7/HLA-G/TNFRSF14	10
GO:0002223	stimulatory C-type lectin receptor signaling pathway	0.00297867	PSMB9/PSME2/PSMB8/PSMB10/PSME1/MUC20	6
GO:1902036	regulation of hematopoietic stem cell differentiation	0.00312287	PSMB9/PSME2/PSMB8/PSMB10/PSME1	5
GO:0002220	innate immune response activating cell surface receptor signaling pathway	0.00338643	PSMB9/PSME2/PSMB8/PSMB10/PSME1/MUC20	6
GO:0002758	innate immune response-activating signal transduction	0.00352299	PSMB9/PSME2/PSMB8/PSMB10/PSME1/MUC20	6
GO:0002643	regulation of tolerance induction	0.00362788	HLA-B/IDO1/HLA-G	3
GO:0050868	negative regulation of T cell activation	0.0036383	IRF1/IDO1/CD74/LGALS9/HLA-G/TNFRSF14	6
GO:0042129	regulation of T cell proliferation	0.0036529	HLA-E/IRF1/HLA-A/IDO1/LGALS9/HLA-G/TNFRSF14	7
GO:0061418	regulation of transcription from RNA polymerase II promoter in response to hypoxia	0.0038472	PSMB9/PSME2/PSMB8/PSMB10/PSME1	5
GO:0061025	membrane fusion	0.00387456	TAP1/TAP2/TAPBP/SAMD9/MX1/MX2/SYT7	7
GO:2001185	regulation of CD8-positive, alpha-beta T cell activation	0.00418438	HLA-E/IRF1/HLA-A	3
GO:0032722	positive regulation of chemokine production	0.00474228	CD74/LGALS9/IL7/TLR3	4
GO:0033238	regulation of cellular amine metabolic process	0.00474228	PSMB9/PSME2/PSMB8/PSMB10/PSME1	5
GO:0031145	anaphase-promoting complex-dependent catabolic process	0.00527531	PSMB9/PSME2/PSMB8/PSMB10/PSME1	5
GO:2000774	positive regulation of cellular senescence	0.00563101	KIR2DL4/B2M/HLA-G	3
GO:1905330	regulation of morphogenesis of an epithelium	0.00563665	PSMB9/PSME2/PSMB8/PSMB10/STAT1/CXCL10/PSME1	7
GO:2000116	regulation of cysteine-type endopeptidase activity	0.00576085	PSMB9/LGALS9/CASP1/PML/AIM2/CASP10/LAMP3/TNFSF10	8
GO:0044106	cellular amine metabolic process	0.00586813	PSMB9/PSME2/PSMB8/IDO1/PSMB10/PSME1	6
GO:0001959	regulation of cytokine-mediated signaling pathway	0.00586813	NLRC5/CD74/STAT1/PARP9/CASP1/PARP14/IL7	7
GO:0071347	cellular response to interleukin-1	0.00586813	PSMB9/PSME2/PSMB8/GBP1/PSMB10/PSME1/CCL22	7
GO:1901532	regulation of hematopoietic progenitor cell differentiation	0.00593077	PSMB9/PSME2/PSMB8/PSMB10/PSME1	5
GO:0002695	negative regulation of leukocyte activation	0.00593077	HLA-F/IRF1/IDO1/CD74/LGALS9/HLA-G/TNFRSF14	7
GO:0038061	NIK/NF-kappaB signaling	0.00593077	PSMB9/PSME2/PSMB8/PSMB10/LGALS9/PSME1/TLR3	7
GO:0002460	adaptive immune response based on somatic recombination of immune receptors built from immunoglobulin superfamily domains	0.00593077	HLA-F/BTN3A2/BTN3A3/HLA-E/HLA-B/HLA-A/B2M/CD74/HLA-H/HLA-G	10
GO:0060218	hematopoietic stem cell differentiation	0.00609543	PSMB9/PSME2/PSMB8/PSMB10/PSME1	5
GO:0046641	positive regulation of alpha-beta T cell proliferation	0.00609543	HLA-E/HLA-A/LGALS9	3
GO:0010499	proteasomal ubiquitin-independent protein catabolic process	0.00697683	PSMB9/PSMB8/PSMB10	3
GO:1903038	negative regulation of leukocyte cell-cell adhesion	0.00706101	IRF1/IDO1/CD74/LGALS9/HLA-G/TNFRSF14	6
GO:0009308	amine metabolic process	0.00783712	PSMB9/PSME2/PSMB8/IDO1/PSMB10/PSME1	6
GO:0090343	positive regulation of cell aging	0.00783712	KIR2DL4/B2M/HLA-G	3
GO:0060759	regulation of response to cytokine stimulus	0.00825076	NLRC5/CD74/STAT1/PARP9/CASP1/PARP14/IL7	7
GO:0002719	negative regulation of cytokine production involved in immune response	0.00880309	HLA-F/BST2/CD96	3
GO:0010972	negative regulation of G2/M transition of mitotic cell cycle	0.00913613	PSMB9/PSME2/PSMB8/PSMB10/PSME1	5
GO:0046631	alpha-beta T cell activation	0.00951706	ZNF683/HLA-E/IRF1/HLA-A/LGALS9/TNFRSF14	6
GO:0070228	regulation of lymphocyte apoptotic process	0.00953245	IDO1/CD74/LGALS9/HSH2D	4
GO:1903037	regulation of leukocyte cell-cell adhesion	0.00974166	HLA-E/IRF1/HLA-A/IDO1/CD74/LGALS9/IL7/HLA-G/TNFRSF14	9
GO:0019886	antigen processing and presentation of exogenous peptide antigen via MHC class II	0.0102613	CD74/HLA-DMA/HLA-DRA/CTSS/HLA-DRB5	5
GO:0045580	regulation of T cell differentiation	0.0106454	ZNF683/IRF1/CD74/LGALS9/IL7/HLA-G	6
GO:0070665	positive regulation of leukocyte proliferation	0.0106454	HLA-E/HLA-A/CD74/LGALS9/IL7/BST2	6
GO:0050866	negative regulation of cell activation	0.0107913	HLA-F/IRF1/IDO1/CD74/LGALS9/HLA-G/TNFRSF14	7
GO:0035567	non-canonical Wnt signaling pathway	0.0108352	PSMB9/PSME2/PSMB8/PSMB10/PSME1/RNF213	6
GO:2001056	positive regulation of cysteine-type endopeptidase activity	0.0108352	LGALS9/CASP1/PML/AIM2/CASP10/TNFSF10	6
GO:0006906	vesicle fusion	0.0108573	TAP1/TAP2/TAPBP/SAMD9/SYT7	5
GO:0036037	CD8-positive, alpha-beta T cell activation	0.0116643	HLA-E/IRF1/HLA-A	3
GO:0002495	antigen processing and presentation of peptide antigen via MHC class II	0.0116643	CD74/HLA-DMA/HLA-DRA/CTSS/HLA-DRB5	5
GO:0070498	interleukin-1-mediated signaling pathway	0.0116643	PSMB9/PSME2/PSMB8/PSMB10/PSME1	5
GO:0002504	antigen processing and presentation of peptide or polysaccharide antigen via MHC class II	0.0120498	CD74/HLA-DMA/HLA-DRA/CTSS/HLA-DRB5	5
GO:0032649	regulation of interferon-gamma production	0.0120498	HLA-A/LGALS9/TLR3/ISG15/CD96	5
GO:0050870	positive regulation of T cell activation	0.0124602	HLA-E/HLA-A/CD74/LGALS9/IL7/HLA-G/TNFRSF14	7
GO:0048488	synaptic vesicle endocytosis	0.0128021	MX1/MX2/SYT7/SYT8	4
GO:0140238	presynaptic endocytosis	0.0128021	MX1/MX2/SYT7/SYT8	4
GO:0022409	positive regulation of cell-cell adhesion	0.0128567	HLA-E/HLA-A/CD74/LGALS9/IL7/HLA-G/TNFRSF14/FOXA1	8
GO:0090174	organelle membrane fusion	0.0133253	TAP1/TAP2/TAPBP/SAMD9/SYT7	5
GO:0060071	Wnt signaling pathway, planar cell polarity pathway	0.0137454	PSMB9/PSME2/PSMB8/PSMB10/PSME1	5
GO:1902750	negative regulation of cell cycle G2/M phase transition	0.0137454	PSMB9/PSME2/PSMB8/PSMB10/PSME1	5
GO:0042130	negative regulation of T cell proliferation	0.014043	IDO1/LGALS9/HLA-G/TNFRSF14	4
GO:0043618	regulation of transcription from RNA polymerase II promoter in response to stress	0.0141741	PSMB9/PSME2/PSMB8/PSMB10/PSME1	5
GO:0090175	regulation of establishment of planar polarity	0.0146858	PSMB9/PSME2/PSMB8/PSMB10/PSME1	5
GO:0032728	positive regulation of interferon-beta production	0.0147472	IRF1/TLR3/DHX58	3
GO:0002237	response to molecule of bacterial origin	0.0148287	IDO1/CXCL11/B2M/LGALS9/CXCL10/CASP1/CMPK2/GCH1/CD96	9
GO:1902105	regulation of leukocyte differentiation	0.015682	ZNF683/HLA-B/IRF1/CD74/LGALS9/IL7/TLR3/HLA-G	8
GO:0070229	negative regulation of lymphocyte apoptotic process	0.0159948	IDO1/CD74/HSH2D	3
GO:0043687	post-translational protein modification	0.016693	PSMB9/PSME2/UBD/PSMB8/PSMB10/PSME1/FBXO6/APOL1/IGFBP3	9
GO:0032642	regulation of chemokine production	0.016842	CD74/LGALS9/IL7/TLR3	4
GO:0007159	leukocyte cell-cell adhesion	0.016842	HLA-E/IRF1/HLA-A/IDO1/CD74/LGALS9/IL7/HLA-G/TNFRSF14	9
GO:0052126	movement in host environment	0.0168784	CD74/LGALS9/TRIM22/PML/TNFRSF14/SERPINB3	6
GO:0043620	regulation of DNA-templated transcription in response to stress	0.0168784	PSMB9/PSME2/PSMB8/PSMB10/PSME1	5
GO:0022407	regulation of cell-cell adhesion	0.0168784	HLA-E/IRF1/HLA-A/IDO1/CD74/LGALS9/IL7/HLA-G/TNFRSF14/FOXA1	10
GO:0002724	regulation of T cell cytokine production	0.0168784	HLA-F/HLA-A/B2M	3
GO:0045589	regulation of regulatory T cell differentiation	0.0168784	IRF1/LGALS9/HLA-G	3
GO:0002244	hematopoietic progenitor cell differentiation	0.0181709	PSMB9/PSME2/PSMB8/PSMB10/PSME1/HERC6	6
GO:0045862	positive regulation of proteolysis	0.0181969	PSME2/LGALS9/PSME1/CASP1/PML/AIM2/CASP10/TNFSF10/SERPINB3	9
GO:2000736	regulation of stem cell differentiation	0.0185972	PSMB9/PSME2/PSMB8/PSMB10/PSME1	5
GO:1903039	positive regulation of leukocyte cell-cell adhesion	0.0187693	HLA-E/HLA-A/CD74/LGALS9/IL7/HLA-G/TNFRSF14	7
GO:0032814	regulation of natural killer cell activation	0.0196695	ZNF683/HLA-F/HLA-E	3
GO:0070227	lymphocyte apoptotic process	0.0207084	IDO1/CD74/LGALS9/HSH2D	4
GO:0006471	protein ADP-ribosylation	0.0210995	PARP9/PARP14/PARP12	3
GO:0045066	regulatory T cell differentiation	0.0210995	IRF1/LGALS9/HLA-G	3
GO:0032481	positive regulation of type I interferon production	0.021367	IRF1/STAT1/TLR3/DHX58	4
GO:0036465	synaptic vesicle recycling	0.021367	MX1/MX2/SYT7/SYT8	4
GO:0039530	MDA-5 signaling pathway	0.0217063	DDX60/DHX58	2
GO:0046598	positive regulation of viral entry into host cell	0.0217063	CD74/LGALS9	2
GO:0070383	DNA cytosine deamination	0.0217063	APOBEC3D/APOBEC3G	2
GO:0075294	positive regulation by symbiont of entry into host	0.0217063	CD74/LGALS9	2
GO:0001736	establishment of planar polarity	0.0217063	PSMB9/PSME2/PSMB8/PSMB10/PSME1	5
GO:0007164	establishment of tissue polarity	0.0217063	PSMB9/PSME2/PSMB8/PSMB10/PSME1	5
GO:0032602	chemokine production	0.0217063	CD74/LGALS9/IL7/TLR3	4
GO:0045619	regulation of lymphocyte differentiation	0.0217063	ZNF683/IRF1/CD74/LGALS9/IL7/HLA-G	6
GO:0002701	negative regulation of production of molecular mediator of immune response	0.0217834	HLA-F/BST2/CD96	3
GO:0062208	positive regulation of pattern recognition receptor signaling pathway	0.0234734	DDX60/TLR3/DHX58	3
GO:0046596	regulation of viral entry into host cell	0.0252364	CD74/LGALS9/TRIM22	3
GO:0050672	negative regulation of lymphocyte proliferation	0.0254279	IDO1/LGALS9/HLA-G/TNFRSF14	4
GO:0090398	cellular senescence	0.0254279	KIR2DL4/B2M/PML/HLA-G	4
GO:0046642	negative regulation of alpha-beta T cell proliferation	0.0254279	LGALS9/TNFRSF14	2
GO:0070142	synaptic vesicle budding	0.0254279	MX1/MX2	2
GO:0030217	T cell differentiation	0.0256916	ZNF683/IRF1/B2M/CD74/LGALS9/IL7/HLA-G	7
GO:0010565	regulation of cellular ketone metabolic process	0.0258748	PSMB9/PSME2/PSMB8/CD74/PSMB10/PSME1	6
GO:0032945	negative regulation of mononuclear cell proliferation	0.0262117	IDO1/LGALS9/HLA-G/TNFRSF14	4
GO:0022408	negative regulation of cell-cell adhesion	0.0270238	IRF1/IDO1/CD74/LGALS9/HLA-G/TNFRSF14	6
GO:0043280	positive regulation of cysteine-type endopeptidase activity involved in apoptotic process	0.0284132	LGALS9/CASP1/PML/CASP10/TNFSF10	5
GO:0046718	viral entry into host cell	0.0284132	CD74/LGALS9/TRIM22/TNFRSF14/SERPINB3	5
GO:0042157	lipoprotein metabolic process	0.0284132	APOL3/APOL6/APOL2/APOL1/GLUL	5
GO:0002730	regulation of dendritic cell cytokine production	0.0284132	TLR3/BST2	2
GO:0006216	cytidine catabolic process	0.0284132	APOBEC3D/APOBEC3G	2
GO:0009972	cytidine deamination	0.0284132	APOBEC3D/APOBEC3G	2
GO:0016554	cytidine to uridine editing	0.0284132	APOBEC3D/APOBEC3G	2
GO:0032736	positive regulation of interleukin-13 production	0.0284132	HLA-E/LGALS9	2
GO:0042182	ketone catabolic process	0.0284132	CBR3/CYP4F12	2
GO:0043301	negative regulation of leukocyte degranulation	0.0284132	HLA-F/LGALS9	2
GO:0046087	cytidine metabolic process	0.0284132	APOBEC3D/APOBEC3G	2
GO:0070269	pyroptosis	0.0284132	GSDMB/AIM2	2
GO:0050671	positive regulation of lymphocyte proliferation	0.0290249	HLA-E/HLA-A/CD74/LGALS9/IL7	5
GO:0032496	response to lipopolysaccharide	0.0296865	IDO1/CXCL11/LGALS9/CXCL10/CASP1/CMPK2/GCH1/CD96	8
GO:0032946	positive regulation of mononuclear cell proliferation	0.0297091	HLA-E/HLA-A/CD74/LGALS9/IL7	5
GO:0048863	stem cell differentiation	0.0300283	PSMB9/PSME2/PSMB8/PSMB10/PSME1/SOX21/FOXA1	7
GO:0000266	mitochondrial fission	0.0302966	STAT2/MX1/MX2	3
GO:0070664	negative regulation of leukocyte proliferation	0.031348	IDO1/LGALS9/HLA-G/TNFRSF14	4
GO:2000106	regulation of leukocyte apoptotic process	0.031348	IDO1/CD74/LGALS9/HSH2D	4
GO:0048284	organelle fusion	0.0318789	TAP1/TAP2/TAPBP/SAMD9/SYT7	5
GO:0002369	T cell cytokine production	0.0318789	HLA-F/HLA-A/B2M	3
GO:0002371	dendritic cell cytokine production	0.0318789	TLR3/BST2	2
GO:0002903	negative regulation of B cell apoptotic process	0.0318789	CD74/HSH2D	2
GO:0035563	positive regulation of chromatin binding	0.0318789	PARP9/DTX3L	2
GO:0070098	chemokine-mediated signaling pathway	0.0332522	CXCR6/CXCL11/CXCL10/CCL22	4
GO:1903708	positive regulation of hemopoiesis	0.0335935	CD74/LGALS9/STAT1/IL7/HLA-G/ISG15	6
GO:0052372	modulation by symbiont of entry into host	0.0354481	CD74/LGALS9/TRIM22	3
GO:0001738	morphogenesis of a polarized epithelium	0.0356448	PSMB9/PSME2/PSMB8/PSMB10/PSME1	5
GO:0010935	regulation of macrophage cytokine production	0.0356448	CD74/HLA-G	2
GO:0045006	DNA deamination	0.0356448	APOBEC3D/APOBEC3G	2
GO:0045591	positive regulation of regulatory T cell differentiation	0.0356448	LGALS9/HLA-G	2
GO:0046131	pyrimidine ribonucleoside metabolic process	0.0356448	APOBEC3D/APOBEC3G	2
GO:0046133	pyrimidine ribonucleoside catabolic process	0.0356448	APOBEC3D/APOBEC3G	2
GO:0070234	positive regulation of T cell apoptotic process	0.0356448	IDO1/LGALS9	2
GO:0045785	positive regulation of cell adhesion	0.0367688	HLA-E/HLA-A/CD74/LGALS9/IL7/HLA-G/TNFRSF14/FOXA1/AGR2	9
GO:0044409	entry into host	0.0369537	CD74/LGALS9/TRIM22/TNFRSF14/SERPINB3	5
GO:0045582	positive regulation of T cell differentiation	0.0372372	CD74/LGALS9/IL7/HLA-G	4
GO:0051701	interaction with host	0.0386719	CD74/LGALS9/TRIM22/PML/TNFRSF14/SERPINB3	6
GO:0090263	positive regulation of canonical Wnt signaling pathway	0.0397829	PSMB9/PSME2/PSMB8/PSMB10/PSME1	5
GO:0051251	positive regulation of lymphocyte activation	0.0398975	HLA-F/HLA-E/HLA-A/CD74/LGALS9/IL7/HLA-G/TNFRSF14	8
GO:0090148	membrane fission	0.0398975	MX1/MX2	2
GO:0002820	negative regulation of adaptive immune response	0.0400809	HLA-F/HLA-G/TNFRSF14	3
GO:0032648	regulation of interferon-beta production	0.0400809	IRF1/TLR3/DHX58	3
GO:0043281	regulation of cysteine-type endopeptidase activity involved in apoptotic process	0.0404785	LGALS9/CASP1/PML/CASP10/LAMP3/TNFSF10	6
GO:2000107	negative regulation of leukocyte apoptotic process	0.042163	IDO1/CD74/HSH2D	3
GO:1902476	chloride transmembrane transport	0.0431427	APOL1/CLCA2/FXYD3/CLCA4	4
GO:1990868	response to chemokine	0.0431427	CXCR6/CXCL11/CXCL10/CCL22	4
GO:1990869	cellular response to chemokine	0.0431427	CXCR6/CXCL11/CXCL10/CCL22	4
GO:0030178	negative regulation of Wnt signaling pathway	0.0431993	PSMB9/PSME2/PSMB8/PSMB10/PSME1/RNF213	6
GO:0032608	interferon-beta production	0.0431993	IRF1/TLR3/DHX58	3
GO:0045646	regulation of erythrocyte differentiation	0.0431993	B2M/STAT1/ISG15	3
GO:0002830	positive regulation of type 2 immune response	0.0431993	IDO1/CD74	2
GO:0010934	macrophage cytokine production	0.0431993	CD74/HLA-G	2
GO:0045869	negative regulation of single stranded viral RNA replication via double stranded DNA intermediate	0.0431993	APOBEC3D/APOBEC3G	2
GO:2001034	positive regulation of double-strand break repair via nonhomologous end joining	0.0431993	PARP9/DTX3L	2
GO:0050830	defense response to Gram-positive bacterium	0.0449216	HLA-E/GBP4/HLA-A/TNFRSF14	4
GO:0062207	regulation of pattern recognition receptor signaling pathway	0.0449216	IRF1/DDX60/TLR3/DHX58	4
GO:0006957	complement activation, alternative pathway	0.0479005	CFB/CFH	2
GO:0016045	detection of bacterium	0.0479005	HLA-B/HLA-A	2
GO:0070206	protein trimerization	0.0479005	CD74/HLA-G	2
GO:0032731	positive regulation of interleukin-1 beta production	0.0494788	LGALS9/CASP1/AIM2	3
GO:2000772	regulation of cellular senescence	0.0494788	KIR2DL4/B2M/HLA-G	3
GO:0030593	neutrophil chemotaxis	0.0504965	CXCL11/CD74/CXCL10/CCL22	4
GO:0006959	humoral immune response	0.0504965	HLA-E/HLA-A/CXCL11/PSMB10/CXCL10/CFB/IL7/CFH	8
GO:0007162	negative regulation of cell adhesion	0.0507541	IRF1/IDO1/GBP1/CD74/LGALS9/HLA-G/TNFRSF14	7
GO:0032757	positive regulation of interleukin-8 production	0.0514189	CD74/LGALS9/TLR3	3
GO:0007259	receptor signaling pathway via JAK-STAT	0.0518789	STAT1/PARP9/PARP14/STAT2/NMI	5
GO:0032656	regulation of interleukin-13 production	0.0518789	HLA-E/LGALS9	2
GO:0043011	myeloid dendritic cell differentiation	0.0518789	UBD/BATF2	2
GO:0070230	positive regulation of lymphocyte apoptotic process	0.0518789	IDO1/LGALS9	2
GO:0045621	positive regulation of lymphocyte differentiation	0.052449	CD74/LGALS9/IL7/HLA-G	4
GO:1902106	negative regulation of leukocyte differentiation	0.052449	IRF1/CD74/TLR3/HLA-G	4
GO:0002710	negative regulation of T cell mediated immunity	0.0564138	HLA-F/HLA-G	2
GO:0039535	regulation of RIG-I signaling pathway	0.0564138	DDX60/DHX58	2
GO:0045091	regulation of single stranded viral RNA replication via double stranded DNA intermediate	0.0564138	APOBEC3D/APOBEC3G	2
GO:0061081	positive regulation of myeloid leukocyte cytokine production involved in immune response	0.0564138	CD74/HLA-G	2
GO:0098543	detection of other organism	0.0564138	HLA-B/HLA-A	2
GO:0071887	leukocyte apoptotic process	0.0567028	IDO1/CD74/LGALS9/HSH2D	4
GO:0038095	Fc-epsilon receptor signaling pathway	0.0568346	PSMB9/PSME2/PSMB8/PSMB10/PSME1	5
GO:0070936	protein K48-linked ubiquitination	0.0570449	NMI/DTX3L/IFI27	3
GO:0002577	regulation of antigen processing and presentation	0.0601925	CD74/TAPBPL	2
GO:0002726	positive regulation of T cell cytokine production	0.0601925	HLA-A/B2M	2
GO:0002902	regulation of B cell apoptotic process	0.0601925	CD74/HSH2D	2
GO:0032727	positive regulation of interferon-alpha production	0.0601925	STAT1/TLR3	2
GO:0032816	positive regulation of natural killer cell activation	0.0601925	HLA-F/HLA-E	2
GO:0039692	single stranded viral RNA replication via double stranded DNA intermediate	0.0601925	APOBEC3D/APOBEC3G	2
GO:0098884	postsynaptic neurotransmitter receptor internalization	0.0601925	MX1/MX2	2
GO:0140239	postsynaptic endocytosis	0.0601925	MX1/MX2	2
GO:0006821	chloride transport	0.0601925	APOL1/CLCA2/FXYD3/CLCA4	4
GO:0097696	receptor signaling pathway via STAT	0.0618093	STAT1/PARP9/PARP14/STAT2/NMI	5
GO:0032732	positive regulation of interleukin-1 production	0.0634415	LGALS9/CASP1/AIM2	3
GO:0010498	proteasomal protein catabolic process	0.0647216	PSMB9/PSME2/PSMB8/PSMB10/PSME1/PML/FBXO6/LAMP3/IFI27	9
GO:0016553	base conversion or substitution editing	0.0650843	APOBEC3D/APOBEC3G	2
GO:0032616	interleukin-13 production	0.0650843	HLA-E/LGALS9	2
GO:0090342	regulation of cell aging	0.0655644	KIR2DL4/B2M/HLA-G	3
GO:0002696	positive regulation of leukocyte activation	0.0694383	HLA-F/HLA-E/HLA-A/CD74/LGALS9/IL7/HLA-G/TNFRSF14	8
GO:1901991	negative regulation of mitotic cell cycle phase transition	0.0697695	PSMB9/PSME2/PSMB8/PSMB10/PSME1/PML	6
GO:0072676	lymphocyte migration	0.0697695	CXCL11/CXCL10/TNFRSF14/CCL22	4
GO:0039531	regulation of viral-induced cytoplasmic pattern recognition receptor signaling pathway	0.0697695	DDX60/DHX58	2
GO:0042454	ribonucleoside catabolic process	0.0697695	APOBEC3D/APOBEC3G	2
GO:0060487	lung epithelial cell differentiation	0.0697695	FOXA1/AGR2	2
GO:0032613	interleukin-10 production	0.0698832	IDO1/LGALS9/ISG15	3
GO:0046635	positive regulation of alpha-beta T cell activation	0.0698832	HLA-E/HLA-A/LGALS9	3
GO:0007569	cell aging	0.070856	KIR2DL4/B2M/PML/HLA-G	4
GO:2000027	regulation of animal organ morphogenesis	0.0721308	PSMB9/PSME2/PSMB8/PSMB10/STAT1/PSME1	6
GO:0030177	positive regulation of Wnt signaling pathway	0.0721308	PSMB9/PSME2/PSMB8/PSMB10/PSME1	5
GO:0090090	negative regulation of canonical Wnt signaling pathway	0.0734515	PSMB9/PSME2/PSMB8/PSMB10/PSME1	5
GO:0048872	homeostasis of number of cells	0.0734515	B2M/CD74/LGALS9/STAT1/IL7/ISG15	6
GO:0035561	regulation of chromatin binding	0.0734515	PARP9/DTX3L	2
GO:0046135	pyrimidine nucleoside catabolic process	0.0734515	APOBEC3D/APOBEC3G	2
GO:0048791	calcium ion-regulated exocytosis of neurotransmitter	0.0734515	SYT7/SYT8	2
GO:0060479	lung cell differentiation	0.0734515	FOXA1/AGR2	2
GO:0032729	positive regulation of interferon-gamma production	0.0734515	HLA-A/LGALS9/TLR3	3
GO:0048247	lymphocyte chemotaxis	0.0734515	CXCL11/CXCL10/CCL22	3
GO:0098586	cellular response to virus	0.0734515	LGALS9/DDX60/DHX58	3
GO:0098661	inorganic anion transmembrane transport	0.0744952	APOL1/CLCA2/FXYD3/CLCA4	4
GO:0043488	regulation of mRNA stability	0.0745538	PSMB9/PSME2/PSMB8/PSMB10/PSME1	5
GO:1990266	neutrophil migration	0.076153	CXCL11/CD74/CXCL10/CCL22	4
GO:0010528	regulation of transposition	0.0772941	APOBEC3D/APOBEC3G	2
GO:0010529	negative regulation of transposition	0.0772941	APOBEC3D/APOBEC3G	2
GO:0032753	positive regulation of interleukin-4 production	0.0772941	HLA-E/LGALS9	2
GO:0045954	positive regulation of natural killer cell mediated cytotoxicity	0.0772941	HLA-F/HLA-E	2
GO:0098581	detection of external biotic stimulus	0.0772941	HLA-B/HLA-A	2
GO:1903306	negative regulation of regulated secretory pathway	0.0772941	HLA-F/LGALS9	2
GO:0072678	T cell migration	0.0774919	CXCL11/CXCL10/TNFRSF14	3
GO:0050867	positive regulation of cell activation	0.0778399	HLA-F/HLA-E/HLA-A/CD74/LGALS9/IL7/HLA-G/TNFRSF14	8
GO:0006520	cellular amino acid metabolic process	0.0783349	PSMB9/PSME2/PSMB8/IDO1/PSMB10/PSME1/GLUL	7
GO:0016050	vesicle organization	0.0783349	TAP1/TAP2/TAPBP/SAMD9/MX1/MX2/SYT7	7
GO:0043161	proteasome-mediated ubiquitin-dependent protein catabolic process	0.0802598	PSMB9/PSME2/PSMB8/PSMB10/PSME1/PML/FBXO6/IFI27	8
GO:0032647	regulation of interferon-alpha production	0.0820175	STAT1/TLR3	2
GO:0039529	RIG-I signaling pathway	0.0820175	DDX60/DHX58	2
GO:0071621	granulocyte chemotaxis	0.0837924	CXCL11/CD74/CXCL10/CCL22	4
GO:0007219	Notch signaling pathway	0.0856856	STAT1/DTX3L/ELF3/KRT19/FOXA1	5
GO:0043487	regulation of RNA stability	0.0856856	PSMB9/PSME2/PSMB8/PSMB10/PSME1	5
GO:0042742	defense response to bacterium	0.0860913	GSDMB/HLA-E/GBP4/HLA-A/TLR3/TNFRSF14/ISG15	7
GO:0030099	myeloid cell differentiation	0.0860913	UBD/BATF2/B2M/CD74/STAT1/PML/TLR3/ISG15	8
GO:1901988	negative regulation of cell cycle phase transition	0.0865404	PSMB9/PSME2/PSMB8/PSMB10/PSME1/PML	6
GO:0001783	B cell apoptotic process	0.0865404	CD74/HSH2D	2
GO:0042832	defense response to protozoan	0.0865404	GBP4/BATF2	2
GO:0001562	response to protozoan	0.0922747	GBP4/BATF2	2
GO:0032607	interferon-alpha production	0.0922747	STAT1/TLR3	2
GO:0099590	neurotransmitter receptor internalization	0.0922747	MX1/MX2	2
GO:0010389	regulation of G2/M transition of mitotic cell cycle	0.092329	PSMB9/PSME2/PSMB8/PSMB10/PSME1	5
GO:0002221	pattern recognition receptor signaling pathway	0.0938853	IRF1/CTSS/DDX60/TLR3/DHX58	5
GO:0010948	negative regulation of cell cycle process	0.0976041	PSMB9/PSME2/PSMB8/PSMB10/PSME1/PML/HLA-G	7
GO:0010818	T cell chemotaxis	0.0976041	CXCL11/CXCL10	2
GO:0080111	DNA demethylation	0.0976041	APOBEC3D/APOBEC3G	2
GO:0019730	antimicrobial humoral response	0.102459	HLA-E/HLA-A/CXCL11/CXCL10	4
GO:0001773	myeloid dendritic cell activation	0.102459	UBD/BATF2	2
GO:0009435	NAD biosynthetic process	0.102459	IDO1/PARP9	2
GO:0019835	cytolysis	0.102459	GZMB/APOL1	2
GO:0032196	transposition	0.102459	APOBEC3D/APOBEC3G	2
GO:2000108	positive regulation of leukocyte apoptotic process	0.102459	IDO1/LGALS9	2
GO:2001032	regulation of double-strand break repair via nonhomologous end joining	0.102459	PARP9/DTX3L	2
GO:0061013	regulation of mRNA catabolic process	0.103859	PSMB9/PSME2/PSMB8/PSMB10/PSME1	5
GO:0071456	cellular response to hypoxia	0.103859	PSMB9/PSME2/PSMB8/PSMB10/PSME1	5
GO:0009612	response to mechanical stimulus	0.105517	IRF1/STAT1/CXCL10/CASP1/TLR3	5
GO:0030098	lymphocyte differentiation	0.106787	ZNF683/IRF1/B2M/CD74/LGALS9/IL7/HLA-G	7
GO:0061082	myeloid leukocyte cytokine production	0.107868	CD74/HLA-G	2
GO:0071260	cellular response to mechanical stimulus	0.109362	IRF1/CASP1/TLR3	3
GO:0002687	positive regulation of leukocyte migration	0.112107	CD74/LGALS9/CXCL10/TNFRSF14	4
GO:0002323	natural killer cell activation involved in immune response	0.113037	ZNF683/HLA-F	2
GO:0002828	regulation of type 2 immune response	0.113037	IDO1/CD74	2
GO:0039528	cytoplasmic pattern recognition receptor signaling pathway in response to virus	0.113037	DDX60/DHX58	2
GO:2000406	positive regulation of T cell migration	0.113037	CXCL10/TNFRSF14	2
GO:1902749	regulation of cell cycle G2/M phase transition	0.118226	PSMB9/PSME2/PSMB8/PSMB10/PSME1	5
GO:0009164	nucleoside catabolic process	0.118226	APOBEC3D/APOBEC3G	2
GO:0019359	nicotinamide nucleotide biosynthetic process	0.118226	IDO1/PARP9	2
GO:0019363	pyridine nucleotide biosynthetic process	0.118226	IDO1/PARP9	2
GO:0032673	regulation of interleukin-4 production	0.118226	HLA-E/LGALS9	2
GO:0071353	cellular response to interleukin-4	0.118226	PARP14/PML	2
GO:0036294	cellular response to decreased oxygen levels	0.119321	PSMB9/PSME2/PSMB8/PSMB10/PSME1	5
GO:0045920	negative regulation of exocytosis	0.124635	HLA-F/LGALS9	2
GO:0030101	natural killer cell activation	0.127152	ZNF683/HLA-F/HLA-E	3
GO:0072527	pyrimidine-containing compound metabolic process	0.127152	APOBEC3D/CMPK2/APOBEC3G	3
GO:2000779	regulation of double-strand break repair	0.127152	PARP9/PML/DTX3L	3
GO:0097530	granulocyte migration	0.128565	CXCL11/CD74/CXCL10/CCL22	4
GO:0035510	DNA dealkylation	0.129478	APOBEC3D/APOBEC3G	2
GO:0045648	positive regulation of erythrocyte differentiation	0.129478	STAT1/ISG15	2
GO:0070232	regulation of T cell apoptotic process	0.129478	IDO1/LGALS9	2
GO:0006919	activation of cysteine-type endopeptidase activity involved in apoptotic process	0.129478	PML/CASP10/TNFSF10	3
GO:0014046	dopamine secretion	0.133875	SYT7/SYT8	2
GO:0014059	regulation of dopamine secretion	0.133875	SYT7/SYT8	2
GO:0019362	pyridine nucleotide metabolic process	0.133875	IDO1/PARP9	2
GO:0032633	interleukin-4 production	0.133875	HLA-E/LGALS9	2
GO:0039694	viral RNA genome replication	0.133875	APOBEC3D/APOBEC3G	2
GO:0046496	nicotinamide nucleotide metabolic process	0.133875	IDO1/PARP9	2
GO:0070670	response to interleukin-4	0.133875	PARP14/PML	2
GO:0072525	pyridine-containing compound biosynthetic process	0.133875	IDO1/PARP9	2
GO:0032755	positive regulation of interleukin-6 production	0.134465	CD74/LGALS9/TLR3	3
GO:0097191	extrinsic apoptotic signaling pathway	0.138787	PML/IL7/TLR3/IFI27/TNFSF10	5
GO:0060326	cell chemotaxis	0.138787	CXCR6/CXCL11/CD74/LGALS9/CXCL10/CCL22	6
GO:0006213	pyrimidine nucleoside metabolic process	0.138787	APOBEC3D/APOBEC3G	2
GO:0009595	detection of biotic stimulus	0.138787	HLA-B/HLA-A	2
GO:1901661	quinone metabolic process	0.138787	CBR3/CYP4F12	2
GO:2000781	positive regulation of double-strand break repair	0.138787	PARP9/DTX3L	2
GO:0043312	neutrophil degranulation	0.140574	HLA-B/B2M/HLA-H/HLA-C/CTSS/BST2/SERPINB3/S100P	8
GO:0030595	leukocyte chemotaxis	0.141562	CXCL11/CD74/LGALS9/CXCL10/CCL22	5
GO:1903707	negative regulation of hemopoiesis	0.143958	IRF1/CD74/TLR3/HLA-G	4
GO:0002283	neutrophil activation involved in immune response	0.144027	HLA-B/B2M/HLA-H/HLA-C/CTSS/BST2/SERPINB3/S100P	8
GO:0060428	lung epithelium development	0.144344	FOXA1/AGR2	2
GO:0032675	regulation of interleukin-6 production	0.14518	HLA-B/CD74/LGALS9/TLR3	4
GO:0051092	positive regulation of NF-kappaB transcription factor activity	0.14518	LGALS9/TRIM22/AIM2/TLR3	4
GO:1902107	positive regulation of leukocyte differentiation	0.14518	CD74/LGALS9/IL7/HLA-G	4
GO:0071453	cellular response to oxygen levels	0.146079	PSMB9/PSME2/PSMB8/PSMB10/PSME1	5
GO:0032677	regulation of interleukin-8 production	0.149232	CD74/LGALS9/TLR3	3
GO:0032689	negative regulation of interferon-gamma production	0.149245	LGALS9/CD96	2
GO:2000403	positive regulation of lymphocyte migration	0.149245	CXCL10/TNFRSF14	2
GO:1903305	regulation of regulated secretory pathway	0.152219	HLA-F/LGALS9/SYT7/SYT8	4
GO:0042092	type 2 immune response	0.155162	IDO1/CD74	2
GO:0046329	negative regulation of JNK cascade	0.155162	SERPINB3/MECOM	2
GO:0072529	pyrimidine-containing compound catabolic process	0.155162	APOBEC3D/APOBEC3G	2
GO:0038093	Fc receptor signaling pathway	0.157356	PSMB9/PSME2/PSMB8/PSMB10/PSME1	5
GO:0002690	positive regulation of leukocyte chemotaxis	0.15884	CD74/LGALS9/CXCL10	3
GO:0046636	negative regulation of alpha-beta T cell activation	0.161108	LGALS9/TNFRSF14	2
GO:0051281	positive regulation of release of sequestered calcium ion into cytosol	0.161108	CXCL11/CXCL10	2
GO:0032651	regulation of interleukin-1 beta production	0.161961	LGALS9/CASP1/AIM2	3
GO:0030890	positive regulation of B cell proliferation	0.167448	CD74/IL7	2
GO:0072524	pyridine-containing compound metabolic process	0.167448	IDO1/PARP9	2
GO:0032635	interleukin-6 production	0.172543	HLA-B/CD74/LGALS9/TLR3	4
GO:0019985	translesion synthesis	0.173833	UBE2L6/ISG15	2
GO:1901658	glycosyl compound catabolic process	0.173833	APOBEC3D/APOBEC3G	2
GO:0010522	regulation of calcium ion transport into cytosol	0.175727	CXCL11/CXCL10/PML	3
GO:0032637	interleukin-8 production	0.175727	CD74/LGALS9/TLR3	3
GO:0042102	positive regulation of T cell proliferation	0.175727	HLA-E/HLA-A/LGALS9	3
GO:0045639	positive regulation of myeloid cell differentiation	0.175727	CD74/STAT1/ISG15	3
GO:0015698	inorganic anion transport	0.176168	APOL1/CLCA2/FXYD3/CLCA4	4
GO:0002823	negative regulation of adaptive immune response based on somatic recombination of immune receptors built from immunoglobulin superfamily domains	0.178712	HLA-F/HLA-G	2
GO:0017158	regulation of calcium ion-dependent exocytosis	0.178712	SYT7/SYT8	2
GO:0000086	G2/M transition of mitotic cell cycle	0.183269	PSMB9/PSME2/PSMB8/PSMB10/PSME1	5
GO:0048489	synaptic vesicle transport	0.185133	MX1/MX2	2
GO:2000404	regulation of T cell migration	0.185133	CXCL10/TNFRSF14	2
GO:0045930	negative regulation of mitotic cell cycle	0.186356	PSMB9/PSME2/PSMB8/PSMB10/PSME1/PML	6
GO:0042771	intrinsic apoptotic signaling pathway in response to DNA damage by p53 class mediator	0.19159	CD74/PML	2
GO:0060443	mammary gland morphogenesis	0.19159	PML/ELF3	2
GO:0032611	interleukin-1 beta production	0.193503	LGALS9/CASP1/AIM2	3
GO:0046632	alpha-beta T cell differentiation	0.193503	ZNF683/IRF1/LGALS9	3
GO:0045581	negative regulation of T cell differentiation	0.197665	IRF1/CD74	2
GO:0050798	activated T cell proliferation	0.197665	BTN3A1/LGALS9	2
GO:0045637	regulation of myeloid cell differentiation	0.202576	B2M/CD74/STAT1/TLR3/ISG15	5
GO:0050730	regulation of peptidyl-tyrosine phosphorylation	0.202576	CD74/PARP9/PARP14/IL7/TNFRSF14	5
GO:0043300	regulation of leukocyte degranulation	0.204176	HLA-F/LGALS9	2
GO:2001235	positive regulation of apoptotic signaling pathway	0.205635	GZMB/LGALS9/PML/TNFSF10	4
GO:0032680	regulation of tumor necrosis factor production	0.208848	HLA-E/LGALS9/TLR3	3
GO:0099637	neurotransmitter receptor transport	0.210714	MX1/MX2	2
GO:0032652	regulation of interleukin-1 production	0.212632	LGALS9/CASP1/AIM2	3
GO:1901990	regulation of mitotic cell cycle phase transition	0.215418	PSMB9/PSME2/UBD/PSMB8/PSMB10/PSME1/PML	7
GO:0002285	lymphocyte activation involved in immune response	0.215502	ZNF683/HLA-F/CD74/LGALS9	4
GO:0002067	glandular epithelial cell differentiation	0.215502	FOXA1/AGR2	2
GO:0015872	dopamine transport	0.215502	SYT7/SYT8	2
GO:0034656	nucleobase-containing small molecule catabolic process	0.215502	APOBEC3D/APOBEC3G	2
GO:0070231	T cell apoptotic process	0.215502	IDO1/LGALS9	2
GO:0051091	positive regulation of DNA-binding transcription factor activity	0.216646	LGALS9/TRIM22/AIM2/TLR3/FOXA1	5
GO:1903555	regulation of tumor necrosis factor superfamily cytokine production	0.21843	HLA-E/LGALS9/TLR3	3
GO:0001666	response to hypoxia	0.21843	PSMB9/PSME2/PSMB8/PSMB10/PSME1/PML	6
GO:0044282	small molecule catabolic process	0.21982	IDO1/APOBEC3D/INPP1/GLUL/CBR3/APOBEC3G/CYP4F12	7
GO:0032760	positive regulation of tumor necrosis factor production	0.221148	HLA-E/TLR3	2
GO:0044839	cell cycle G2/M phase transition	0.222846	PSMB9/PSME2/PSMB8/PSMB10/PSME1	5
GO:0062012	regulation of small molecule metabolic process	0.22678	PSMB9/PSME2/PSMB8/CD74/PSMB10/PSME1/IGFBP3	7
GO:0032873	negative regulation of stress-activated MAPK cascade	0.22678	SERPINB3/MECOM	2
GO:0048146	positive regulation of fibroblast proliferation	0.22678	CD74/PML	2
GO:0070303	negative regulation of stress-activated protein kinase signaling cascade	0.22678	SERPINB3/MECOM	2
GO:0016525	negative regulation of angiogenesis	0.227846	STAT1/CXCL10/PML/HLA-G	4
GO:0032640	tumor necrosis factor production	0.228127	HLA-E/LGALS9/TLR3	3
GO:0006301	postreplication repair	0.232398	UBE2L6/ISG15	2
GO:1903557	positive regulation of tumor necrosis factor superfamily cytokine production	0.232398	HLA-E/TLR3	2
GO:2001238	positive regulation of extrinsic apoptotic signaling pathway	0.232398	PML/TNFSF10	2
GO:2000181	negative regulation of blood vessel morphogenesis	0.232609	STAT1/CXCL10/PML/HLA-G	4
GO:0050731	positive regulation of peptidyl-tyrosine phosphorylation	0.235696	CD74/PARP9/PARP14/TNFRSF14	4
GO:0000731	DNA synthesis involved in DNA repair	0.238468	UBE2L6/ISG15	2
GO:0045661	regulation of myoblast differentiation	0.238468	CXCL10/IGFBP3	2
GO:0071706	tumor necrosis factor superfamily cytokine production	0.238766	HLA-E/LGALS9/TLR3	3
GO:0036293	response to decreased oxygen levels	0.239481	PSMB9/PSME2/PSMB8/PSMB10/PSME1/PML	6
GO:0016579	protein deubiquitination	0.244058	PSMB9/PSME2/PSMB8/PSMB10/PSME1	5
GO:0006968	cellular defense response	0.244058	KIR2DL4/HLA-G	2
GO:0010524	positive regulation of calcium ion transport into cytosol	0.244058	CXCL11/CXCL10	2
GO:0002065	columnar/cuboidal epithelial cell differentiation	0.244847	KLF5/FOXA1/AGR2	3
GO:0030218	erythrocyte differentiation	0.244847	B2M/STAT1/ISG15	3
GO:0032612	interleukin-1 production	0.244847	LGALS9/CASP1/AIM2	3
GO:0099504	synaptic vesicle cycle	0.244847	MX1/MX2/SYT7/SYT8	4
GO:0030111	regulation of Wnt signaling pathway	0.245711	PSMB9/PSME2/PSMB8/PSMB10/PSME1/RNF213	6
GO:0045620	negative regulation of lymphocyte differentiation	0.248669	IRF1/CD74	2
GO:0050433	regulation of catecholamine secretion	0.248669	SYT7/SYT8	2
GO:0010332	response to gamma radiation	0.255669	CXCL10/PML	2
GO:1903307	positive regulation of regulated secretory pathway	0.255669	HLA-F/SYT7	2
GO:0002688	regulation of leukocyte chemotaxis	0.255851	CD74/LGALS9/CXCL10	3
GO:0022612	gland morphogenesis	0.255851	PML/ELF3/FOXA1	3
GO:0050432	catecholamine secretion	0.261701	SYT7/SYT8	2
GO:0097479	synaptic vesicle localization	0.261701	MX1/MX2	2
GO:1900180	regulation of protein localization to nucleus	0.264413	PARP9/DTX3L/GLUL	3
GO:0002886	regulation of myeloid leukocyte mediated immunity	0.264413	HLA-E/LGALS9	2
GO:1901343	negative regulation of vasculature development	0.264413	STAT1/CXCL10/PML/HLA-G	4
GO:0060828	regulation of canonical Wnt signaling pathway	0.264413	PSMB9/PSME2/PSMB8/PSMB10/PSME1	5
GO:0071222	cellular response to lipopolysaccharide	0.264413	CXCL11/CXCL10/CASP1/CMPK2	4
GO:0019731	antibacterial humoral response	0.264413	HLA-E/HLA-A	2
GO:0001865	NK T cell differentiation	0.264413	ZNF683	1
GO:0002291	T cell activation via T cell receptor contact with antigen bound to MHC molecule on antigen presenting cell	0.264413	LGALS9	1
GO:0002524	hypersensitivity	0.264413	HLA-E	1
GO:0002676	regulation of chronic inflammatory response	0.264413	IDO1	1
GO:0002887	negative regulation of myeloid leukocyte mediated immunity	0.264413	LGALS9	1
GO:0006569	tryptophan catabolic process	0.264413	IDO1	1
GO:0009133	nucleoside diphosphate biosynthetic process	0.264413	CMPK2	1
GO:0009396	folic acid-containing compound biosynthetic process	0.264413	GCH1	1
GO:0032815	negative regulation of natural killer cell activation	0.264413	HLA-F	1
GO:0032817	regulation of natural killer cell proliferation	0.264413	HLA-E	1
GO:0042436	indole-containing compound catabolic process	0.264413	IDO1	1
GO:0045348	positive regulation of MHC class II biosynthetic process	0.264413	CIITA	1
GO:0046218	indolalkylamine catabolic process	0.264413	IDO1	1
GO:0061140	lung secretory cell differentiation	0.264413	AGR2	1
GO:0070091	glucagon secretion	0.264413	SYT7	1
GO:0070092	regulation of glucagon secretion	0.264413	SYT7	1
GO:0071104	response to interleukin-9	0.264413	STAT1	1
GO:0072203	cell proliferation involved in metanephros development	0.264413	STAT1	1
GO:0090385	phagosome-lysosome fusion	0.264413	SYT7	1
GO:0097278	complement-dependent cytotoxicity	0.264413	CFH	1
GO:1902946	protein localization to early endosome	0.264413	DTX3L	1
GO:1903897	regulation of PERK-mediated unfolded protein response	0.264413	AGR2	1
GO:2000644	regulation of receptor catabolic process	0.264413	DTX3L	1
GO:0034101	erythrocyte homeostasis	0.264634	B2M/STAT1/ISG15	3
GO:1901987	regulation of cell cycle phase transition	0.264634	PSMB9/PSME2/UBD/PSMB8/PSMB10/PSME1/PML	7
GO:0002573	myeloid leukocyte differentiation	0.265089	UBD/BATF2/CD74/TLR3	4
GO:0032653	regulation of interleukin-10 production	0.269227	IDO1/LGALS9	2
GO:0070646	protein modification by small protein removal	0.270917	PSMB9/PSME2/PSMB8/PSMB10/PSME1	5
GO:0002685	regulation of leukocyte migration	0.270917	CD74/LGALS9/CXCL10/TNFRSF14	4
GO:0016266	O-glycan processing	0.271217	MUC20/B3GNT3	2
GO:1903902	positive regulation of viral life cycle	0.271217	CD74/LGALS9	2
GO:0006282	regulation of DNA repair	0.271217	PARP9/PML/DTX3L	3
GO:0070482	response to oxygen levels	0.271217	PSMB9/PSME2/PSMB8/PSMB10/PSME1/PML	6
GO:0002260	lymphocyte homeostasis	0.271217	CD74/LGALS9	2
GO:0030888	regulation of B cell proliferation	0.271217	CD74/IL7	2
GO:0001787	natural killer cell proliferation	0.271217	HLA-E	1
GO:0002604	regulation of dendritic cell antigen processing and presentation	0.271217	CD74	1
GO:0031630	regulation of synaptic vesicle fusion to presynaptic active zone membrane	0.271217	SYT7	1
GO:0033148	positive regulation of intracellular estrogen receptor signaling pathway	0.271217	FOXA1	1
GO:0035457	cellular response to interferon-alpha	0.271217	IFIT3	1
GO:0039532	negative regulation of viral-induced cytoplasmic pattern recognition receptor signaling pathway	0.271217	DHX58	1
GO:0042758	long-chain fatty acid catabolic process	0.271217	CYP4F12	1
GO:0045060	negative thymic T cell selection	0.271217	CD74	1
GO:0045657	positive regulation of monocyte differentiation	0.271217	CD74	1
GO:0051024	positive regulation of immunoglobulin secretion	0.271217	HLA-E	1
GO:0052697	xenobiotic glucuronidation	0.271217	UGT1A10	1
GO:0060433	bronchus development	0.271217	AGR2	1
GO:0060525	prostate glandular acinus development	0.271217	FOXA1	1
GO:0061635	regulation of protein complex stability	0.271217	TAPBP	1
GO:0070106	interleukin-27-mediated signaling pathway	0.271217	STAT1	1
GO:0070189	kynurenine metabolic process	0.271217	IDO1	1
GO:0070213	protein auto-ADP-ribosylation	0.271217	PARP12	1
GO:0070254	mucus secretion	0.271217	AGR2	1
GO:0070757	interleukin-35-mediated signaling pathway	0.271217	STAT1	1
GO:0071281	cellular response to iron ion	0.271217	B2M	1
GO:0090557	establishment of endothelial intestinal barrier	0.271217	TJP3	1
GO:0097048	dendritic cell apoptotic process	0.271217	LGALS9	1
GO:1903265	positive regulation of tumor necrosis factor-mediated signaling pathway	0.271217	CASP1	1
GO:2000049	positive regulation of cell-cell adhesion mediated by cadherin	0.271217	FOXA1	1
GO:2000668	regulation of dendritic cell apoptotic process	0.271217	LGALS9	1
GO:2001269	positive regulation of cysteine-type endopeptidase activity involved in apoptotic signaling pathway	0.271217	LGALS9	1
GO:0045765	regulation of angiogenesis	0.279695	STAT1/CXCL10/PML/TLR3/HLA-G/GLUL	6
GO:0046637	regulation of alpha-beta T cell differentiation	0.279695	ZNF683/LGALS9	2
GO:0060135	maternal process involved in female pregnancy	0.279695	LGALS9/APOL2	2
GO:2000401	regulation of lymphocyte migration	0.279695	CXCL10/TNFRSF14	2
GO:0099003	vesicle-mediated transport in synapse	0.279695	MX1/MX2/SYT7/SYT8	4
GO:0017156	calcium-ion regulated exocytosis	0.279695	SYT7/SYT8	2
GO:0051205	protein insertion into membrane	0.279695	GZMB/RTP4	2
GO:0017157	regulation of exocytosis	0.279695	HLA-F/LGALS9/SYT7/SYT8	4
GO:0071219	cellular response to molecule of bacterial origin	0.279695	CXCL11/CXCL10/CASP1/CMPK2	4
GO:0097529	myeloid leukocyte migration	0.279695	CXCL11/CD74/CXCL10/CCL22	4
GO:0001778	plasma membrane repair	0.279695	SYT7	1
GO:0002468	dendritic cell antigen processing and presentation	0.279695	CD74	1
GO:0002863	positive regulation of inflammatory response to antigenic stimulus	0.279695	HLA-E	1
GO:0006568	tryptophan metabolic process	0.279695	IDO1	1
GO:0030311	poly-N-acetyllactosamine biosynthetic process	0.279695	B3GNT3	1
GO:0031340	positive regulation of vesicle fusion	0.279695	SYT7	1
GO:0031392	regulation of prostaglandin biosynthetic process	0.279695	CD74	1
GO:0033004	negative regulation of mast cell activation	0.279695	LGALS9	1
GO:0033523	histone H2B ubiquitination	0.279695	DTX3L	1
GO:0035739	CD4-positive, alpha-beta T cell proliferation	0.279695	LGALS9	1
GO:0042118	endothelial cell activation	0.279695	CXCL10	1
GO:0042363	fat-soluble vitamin catabolic process	0.279695	CYP4F12	1
GO:0042416	dopamine biosynthetic process	0.279695	GCH1	1
GO:0043383	negative T cell selection	0.279695	CD74	1
GO:0045144	meiotic sister chromatid segregation	0.279695	REC8	1
GO:0051177	meiotic sister chromatid cohesion	0.279695	REC8	1
GO:0060742	epithelial cell differentiation involved in prostate gland development	0.279695	FOXA1	1
GO:0071639	positive regulation of monocyte chemotactic protein-1 production	0.279695	LGALS9	1
GO:0072520	seminiferous tubule development	0.279695	REC8	1
GO:1905668	positive regulation of protein localization to endosome	0.279695	DTX3L	1
GO:2000302	positive regulation of synaptic vesicle exocytosis	0.279695	SYT7	1
GO:2000561	regulation of CD4-positive, alpha-beta T cell proliferation	0.279695	LGALS9	1
GO:1903050	regulation of proteolysis involved in cellular protein catabolic process	0.287158	PSME2/PSME1/PML/LAMP3	4
GO:0008584	male gonad development	0.288399	TLR3/REC8/TNFSF10	3
GO:0002548	monocyte chemotaxis	0.289337	CXCL10/CCL22	2
GO:2001020	regulation of response to DNA damage stimulus	0.289337	CD74/PARP9/PML/DTX3L	4
GO:2001233	regulation of apoptotic signaling pathway	0.289596	GZMB/CD74/LGALS9/PML/IL7/TNFSF10	6
GO:0030879	mammary gland development	0.289836	PML/OAS2/ELF3	3
GO:0046546	development of primary male sexual characteristics	0.289836	TLR3/REC8/TNFSF10	3
GO:0006401	RNA catabolic process	0.289836	PSMB9/PSME2/PSMB8/PSMB10/PSME1/OAS2	6
GO:0002753	cytoplasmic pattern recognition receptor signaling pathway	0.289836	DDX60/DHX58	2
GO:0099072	regulation of postsynaptic membrane neurotransmitter receptor levels	0.289836	MX1/MX2	2
GO:0003337	mesenchymal to epithelial transition involved in metanephros morphogenesis	0.289836	STAT1	1
GO:0009265	2'-deoxyribonucleotide biosynthetic process	0.289836	CMPK2	1
GO:0030309	poly-N-acetyllactosamine metabolic process	0.289836	B3GNT3	1
GO:0032530	regulation of microvillus organization	0.289836	KLF5	1
GO:0032823	regulation of natural killer cell differentiation	0.289836	ZNF683	1
GO:0033145	positive regulation of intracellular steroid hormone receptor signaling pathway	0.289836	FOXA1	1
GO:0043568	positive regulation of insulin-like growth factor receptor signaling pathway	0.289836	IGFBP3	1
GO:0045579	positive regulation of B cell differentiation	0.289836	IL7	1
GO:0046385	deoxyribose phosphate biosynthetic process	0.289836	CMPK2	1
GO:0060340	positive regulation of type I interferon-mediated signaling pathway	0.289836	NLRC5	1
GO:0072182	regulation of nephron tubule epithelial cell differentiation	0.289836	STAT1	1
GO:1900025	negative regulation of substrate adhesion-dependent cell spreading	0.289836	GBP1	1
GO:1900103	positive regulation of endoplasmic reticulum unfolded protein response	0.289836	AGR2	1
GO:1902916	positive regulation of protein polyubiquitination	0.289836	NMI	1
GO:1905666	regulation of protein localization to endosome	0.289836	DTX3L	1
GO:2000121	regulation of removal of superoxide radicals	0.289836	GCH1	1
GO:0050921	positive regulation of chemotaxis	0.290959	CD74/LGALS9/CXCL10	3
GO:0051259	protein complex oligomerization	0.296101	B2M/CD74/RNF213/HLA-G	4
GO:0002534	cytokine production involved in inflammatory response	0.299441	IDO1/CD96	2
GO:1904064	positive regulation of cation transmembrane transport	0.302171	CXCL11/CXCL10/CTSS	3
GO:0035690	cellular response to drug	0.302171	AIM2/TLR3	2
GO:0042531	positive regulation of tyrosine phosphorylation of STAT protein	0.302171	PARP9/PARP14	2
GO:0045739	positive regulation of DNA repair	0.302171	PARP9/DTX3L	2
GO:0007135	meiosis II	0.302171	REC8	1
GO:0009111	vitamin catabolic process	0.302171	CYP4F12	1
GO:0034356	NAD biosynthesis via nicotinamide riboside salvage pathway	0.302171	PARP9	1
GO:0045059	positive thymic T cell selection	0.302171	CD74	1
GO:0046007	negative regulation of activated T cell proliferation	0.302171	LGALS9	1
GO:0046940	nucleoside monophosphate phosphorylation	0.302171	CMPK2	1
GO:0061983	meiosis II cell cycle process	0.302171	REC8	1
GO:0090713	immunological memory process	0.302171	TNFRSF14	1
GO:1901569	fatty acid derivative catabolic process	0.302171	CYP4F12	1
GO:1902570	protein localization to nucleolus	0.302171	GLUL	1
GO:1903894	regulation of IRE1-mediated unfolded protein response	0.302171	AGR2	1
GO:2001279	regulation of unsaturated fatty acid biosynthetic process	0.302171	CD74	1
GO:0009119	ribonucleoside metabolic process	0.30463	APOBEC3D/APOBEC3G	2
GO:0051937	catecholamine transport	0.30463	SYT7/SYT8	2
GO:0070988	demethylation	0.30463	APOBEC3D/APOBEC3G	2
GO:1904427	positive regulation of calcium ion transmembrane transport	0.30463	CXCL11/CXCL10	2
GO:0002224	toll-like receptor signaling pathway	0.311866	IRF1/CTSS/TLR3	3
GO:0034121	regulation of toll-like receptor signaling pathway	0.311866	IRF1/TLR3	2
GO:0051865	protein autoubiquitination	0.311866	RNF213/DTX3L	2
GO:1903051	negative regulation of proteolysis involved in cellular protein catabolic process	0.311866	PML/LAMP3	2
GO:0001845	phagolysosome assembly	0.311866	SYT7	1
GO:0002864	regulation of acute inflammatory response to antigenic stimulus	0.311866	HLA-E	1
GO:0042559	pteridine-containing compound biosynthetic process	0.311866	GCH1	1
GO:0043374	CD8-positive, alpha-beta T cell differentiation	0.311866	IRF1	1
GO:0043518	negative regulation of DNA damage response, signal transduction by p53 class mediator	0.311866	CD74	1
GO:0045346	regulation of MHC class II biosynthetic process	0.311866	CIITA	1
GO:0060339	negative regulation of type I interferon-mediated signaling pathway	0.311866	NLRC5	1
GO:0070207	protein homotrimerization	0.311866	HLA-G	1
GO:0072075	metanephric mesenchyme development	0.311866	STAT1	1
GO:0072160	nephron tubule epithelial cell differentiation	0.311866	STAT1	1
GO:0072567	chemokine (C-X-C motif) ligand 2 production	0.311866	CD74	1
GO:0099171	presynaptic modulation of chemical synaptic transmission	0.311866	SYT7	1
GO:1900029	positive regulation of ruffle assembly	0.311866	EPS8L1	1
GO:1902187	negative regulation of viral release from host cell	0.311866	PML	1
GO:2000341	regulation of chemokine (C-X-C motif) ligand 2 production	0.311866	CD74	1
GO:0061844	antimicrobial humoral immune response mediated by antimicrobial peptide	0.31669	CXCL11/CXCL10	2
GO:0002262	myeloid cell homeostasis	0.317348	B2M/STAT1/ISG15	3
GO:0033077	T cell differentiation in thymus	0.320349	B2M/CD74	2
GO:0033555	multicellular organismal response to stress	0.320349	IDO1/GCH1	2
GO:1901616	organic hydroxy compound catabolic process	0.320349	INPP1/CYP4F12	2
GO:1903524	positive regulation of blood circulation	0.320349	SMTNL1/GCH1	2
GO:0060070	canonical Wnt signaling pathway	0.320349	PSMB9/PSME2/PSMB8/PSMB10/PSME1	5
GO:0071216	cellular response to biotic stimulus	0.320349	CXCL11/CXCL10/CASP1/CMPK2	4
GO:0001977	renal system process involved in regulation of blood volume	0.320349	CYP4F12	1
GO:0002070	epithelial cell maturation	0.320349	FOXA1	1
GO:0009263	deoxyribonucleotide biosynthetic process	0.320349	CMPK2	1
GO:0009812	flavonoid metabolic process	0.320349	UGT1A10	1
GO:0042532	negative regulation of tyrosine phosphorylation of STAT protein	0.320349	PARP14	1
GO:0043508	negative regulation of JUN kinase activity	0.320349	SERPINB3	1
GO:0045342	MHC class II biosynthetic process	0.320349	CIITA	1
GO:0046855	inositol phosphate dephosphorylation	0.320349	INPP1	1
GO:0048012	hepatocyte growth factor receptor signaling pathway	0.320349	MUC20	1
GO:0050884	neuromuscular process controlling posture	0.320349	GCH1	1
GO:0051444	negative regulation of ubiquitin-protein transferase activity	0.320349	DTX3L	1
GO:0051770	positive regulation of nitric-oxide synthase biosynthetic process	0.320349	STAT1	1
GO:0060576	intestinal epithelial cell development	0.320349	KLF5	1
GO:0072283	metanephric renal vesicle morphogenesis	0.320349	STAT1	1
GO:1900121	negative regulation of receptor binding	0.320349	B2M	1
GO:1902166	negative regulation of intrinsic apoptotic signaling pathway in response to DNA damage by p53 class mediator	0.320349	CD74	1
GO:0050729	positive regulation of inflammatory response	0.324634	HLA-E/IDO1/TLR3	3
GO:0060402	calcium ion transport into cytosol	0.324634	CXCL11/CXCL10/PML	3
GO:0072332	intrinsic apoptotic signaling pathway by p53 class mediator	0.325705	CD74/PML	2
GO:1903311	regulation of mRNA metabolic process	0.326348	PSMB9/PSME2/PSMB8/PSMB10/PSME1	5
GO:1901342	regulation of vasculature development	0.326493	STAT1/CXCL10/PML/TLR3/HLA-G/GLUL	6
GO:0006586	indolalkylamine metabolic process	0.328135	IDO1	1
GO:0007250	activation of NF-kappaB-inducing kinase activity	0.328135	TLR3	1
GO:0009084	glutamine family amino acid biosynthetic process	0.328135	GLUL	1
GO:0010819	regulation of T cell chemotaxis	0.328135	CXCL10	1
GO:0030033	microvillus assembly	0.328135	KLF5	1
GO:0030575	nuclear body organization	0.328135	PML	1
GO:0032682	negative regulation of chemokine production	0.328135	LGALS9	1
GO:0032966	negative regulation of collagen biosynthetic process	0.328135	CIITA	1
GO:0043117	positive regulation of vascular permeability	0.328135	TJP3	1
GO:0043649	dicarboxylic acid catabolic process	0.328135	GLUL	1
GO:0044546	NLRP3 inflammasome complex assembly	0.328135	AIM2	1
GO:0046838	phosphorylated carbohydrate dephosphorylation	0.328135	INPP1	1
GO:0071360	cellular response to exogenous dsRNA	0.328135	TLR3	1
GO:0090185	negative regulation of kidney development	0.328135	STAT1	1
GO:0097067	cellular response to thyroid hormone stimulus	0.328135	CTSS	1
GO:1900242	regulation of synaptic vesicle endocytosis	0.328135	SYT7	1
GO:1905331	negative regulation of morphogenesis of an epithelium	0.328135	STAT1	1
GO:2001267	regulation of cysteine-type endopeptidase activity involved in apoptotic signaling pathway	0.328135	LGALS9	1
GO:0034767	positive regulation of ion transmembrane transport	0.328135	CXCL11/CXCL10/CTSS	3
GO:0031397	negative regulation of protein ubiquitination	0.328135	DTX3L/ISG15	2
GO:0070828	heterochromatin organization	0.328135	ZNFX1/MECOM	2
GO:1900182	positive regulation of protein localization to nucleus	0.328135	PARP9/DTX3L	2
GO:1901224	positive regulation of NIK/NF-kappaB signaling	0.328135	LGALS9/TLR3	2
GO:2001236	regulation of extrinsic apoptotic signaling pathway	0.330488	PML/IL7/TNFSF10	3
GO:0001960	negative regulation of cytokine-mediated signaling pathway	0.333524	NLRC5/PARP14	2
GO:0051279	regulation of release of sequestered calcium ion into cytosol	0.333524	CXCL11/CXCL10	2
GO:0046661	male sex differentiation	0.336645	TLR3/REC8/TNFSF10	3
GO:0051090	regulation of DNA-binding transcription factor activity	0.336645	NLRC5/LGALS9/TRIM22/AIM2/TLR3/FOXA1	6
GO:0007221	positive regulation of transcription of Notch receptor target	0.336645	STAT1	1
GO:0009200	deoxyribonucleoside triphosphate metabolic process	0.336645	CMPK2	1
GO:0010713	negative regulation of collagen metabolic process	0.336645	CIITA	1
GO:0010832	negative regulation of myotube differentiation	0.336645	CXCL10	1
GO:0044827	modulation by host of viral genome replication	0.336645	IFI27	1
GO:0051023	regulation of immunoglobulin secretion	0.336645	HLA-E	1
GO:0052695	cellular glucuronidation	0.336645	UGT1A10	1
GO:0071545	inositol phosphate catabolic process	0.336645	INPP1	1
GO:0071605	monocyte chemotactic protein-1 production	0.336645	LGALS9	1
GO:0071637	regulation of monocyte chemotactic protein-1 production	0.336645	LGALS9	1
GO:1902165	regulation of intrinsic apoptotic signaling pathway in response to DNA damage by p53 class mediator	0.336645	CD74	1
GO:1990000	amyloid fibril formation	0.336645	B2M	1
GO:0048145	regulation of fibroblast proliferation	0.339767	CD74/PML	2
GO:0071277	cellular response to calcium ion	0.339767	SYT7/SYT8	2
GO:0015844	monoamine transport	0.345524	SYT7/SYT8	2
GO:0048144	fibroblast proliferation	0.345524	CD74/PML	2
GO:1903362	regulation of cellular protein catabolic process	0.34612	PSME2/PSME1/PML/LAMP3	4
GO:0032092	positive regulation of protein binding	0.34633	B2M/DTX3L	2
GO:0003159	morphogenesis of an endothelium	0.34633	CXCL10	1
GO:0009148	pyrimidine nucleoside triphosphate biosynthetic process	0.34633	CMPK2	1
GO:0009219	pyrimidine deoxyribonucleotide metabolic process	0.34633	CMPK2	1
GO:0045956	positive regulation of calcium ion-dependent exocytosis	0.34633	SYT7	1
GO:0046653	tetrahydrofolate metabolic process	0.34633	GCH1	1
GO:0061154	endothelial tube morphogenesis	0.34633	CXCL10	1
GO:0070233	negative regulation of T cell apoptotic process	0.34633	IDO1	1
GO:0072074	kidney mesenchyme development	0.34633	STAT1	1
GO:0072077	renal vesicle morphogenesis	0.34633	STAT1	1
GO:0090026	positive regulation of monocyte chemotaxis	0.34633	CXCL10	1
GO:2000696	regulation of epithelial cell differentiation involved in kidney development	0.34633	STAT1	1
GO:0006302	double-strand break repair	0.347198	PARP9/PML/DTX3L/REC8	4
GO:0001776	leukocyte homeostasis	0.351109	CD74/LGALS9	2
GO:0042509	regulation of tyrosine phosphorylation of STAT protein	0.351109	PARP9/PARP14	2
GO:0045445	myoblast differentiation	0.351109	CXCL10/IGFBP3	2
GO:0030522	intracellular receptor signaling pathway	0.354586	PML/DDX60/DHX58/FOXA1	4
GO:0001942	hair follicle development	0.354586	SOX21/FOXQ1	2
GO:0060761	negative regulation of response to cytokine stimulus	0.354586	NLRC5/PARP14	2
GO:1903363	negative regulation of cellular protein catabolic process	0.354586	PML/LAMP3	2
GO:0002418	immune response to tumor cell	0.354586	HLA-A	1
GO:0002544	chronic inflammatory response	0.354586	IDO1	1
GO:0007252	I-kappaB phosphorylation	0.354586	TLR3	1
GO:0019373	epoxygenase P450 pathway	0.354586	CYP4F12	1
GO:0034138	toll-like receptor 3 signaling pathway	0.354586	TLR3	1
GO:0051767	nitric-oxide synthase biosynthetic process	0.354586	STAT1	1
GO:0051769	regulation of nitric-oxide synthase biosynthetic process	0.354586	STAT1	1
GO:0060231	mesenchymal to epithelial transition	0.354586	STAT1	1
GO:0071636	positive regulation of transforming growth factor beta production	0.354586	LGALS9	1
GO:0072087	renal vesicle development	0.354586	STAT1	1
GO:0072234	metanephric nephron tubule development	0.354586	STAT1	1
GO:0051099	positive regulation of binding	0.359816	B2M/PARP9/DTX3L	3
GO:0007260	tyrosine phosphorylation of STAT protein	0.36216	PARP9/PARP14	2
GO:0022404	molting cycle process	0.36216	SOX21/FOXQ1	2
GO:0022405	hair cycle process	0.36216	SOX21/FOXQ1	2
GO:0046427	positive regulation of receptor signaling pathway via JAK-STAT	0.363673	PARP9/PARP14	2
GO:0098773	skin epidermis development	0.363673	SOX21/FOXQ1	2
GO:0007130	synaptonemal complex assembly	0.363673	REC8	1
GO:0009713	catechol-containing compound biosynthetic process	0.363673	GCH1	1
GO:0016540	protein autoprocessing	0.363673	CASP1	1
GO:0036499	PERK-mediated unfolded protein response	0.363673	AGR2	1
GO:0042402	cellular biogenic amine catabolic process	0.363673	IDO1	1
GO:0042423	catecholamine biosynthetic process	0.363673	GCH1	1
GO:0048305	immunoglobulin secretion	0.363673	HLA-E	1
GO:0072111	cell proliferation involved in kidney development	0.363673	STAT1	1
GO:0140467	integrated stress response signaling	0.363673	AGR2	1
GO:2000047	regulation of cell-cell adhesion mediated by cadherin	0.363673	FOXA1	1
GO:0045921	positive regulation of exocytosis	0.367832	HLA-F/SYT7	2
GO:0046849	bone remodeling	0.367832	IL7/SYT7	2
GO:0051952	regulation of amine transport	0.367832	SYT7/SYT8	2
GO:0048771	tissue remodeling	0.367832	IL7/SYT7/ELF3	3
GO:0051260	protein homooligomerization	0.367832	B2M/RNF213/HLA-G	3
GO:0060401	cytosolic calcium ion transport	0.367832	CXCL11/CXCL10/PML	3
GO:0018108	peptidyl-tyrosine phosphorylation	0.368346	CD74/PARP9/PARP14/IL7/TNFRSF14	5
GO:1903321	negative regulation of protein modification by small protein conjugation or removal	0.370508	DTX3L/ISG15	2
GO:0006402	mRNA catabolic process	0.370508	PSMB9/PSME2/PSMB8/PSMB10/PSME1	5
GO:0001779	natural killer cell differentiation	0.370508	ZNF683	1
GO:0034312	diol biosynthetic process	0.370508	GCH1	1
GO:0044342	type B pancreatic cell proliferation	0.370508	IGFBP3	1
GO:0045061	thymic T cell selection	0.370508	CD74	1
GO:0045655	regulation of monocyte differentiation	0.370508	CD74	1
GO:0045663	positive regulation of myoblast differentiation	0.370508	IGFBP3	1
GO:0051000	positive regulation of nitric-oxide synthase activity	0.370508	GCH1	1
GO:0051900	regulation of mitochondrial depolarization	0.370508	HSH2D	1
GO:0071359	cellular response to dsRNA	0.370508	TLR3	1
GO:1901739	regulation of myoblast fusion	0.370508	CXCL10	1
GO:2000479	regulation of cAMP-dependent protein kinase activity	0.370508	CXCL10	1
GO:0018212	peptidyl-tyrosine modification	0.370701	CD74/PARP9/PARP14/IL7/TNFRSF14	5
GO:0002532	production of molecular mediator involved in inflammatory response	0.371207	IDO1/CD96	2
GO:0032088	negative regulation of NF-kappaB transcription factor activity	0.371207	NLRC5/AIM2	2
GO:0051702	interaction with symbiont	0.371207	IFI27/APOL1	2
GO:1904894	positive regulation of receptor signaling pathway via STAT	0.371207	PARP9/PARP14	2
GO:0034504	protein localization to nucleus	0.371713	PARP9/PML/DTX3L/GLUL	4
GO:0001956	positive regulation of neurotransmitter secretion	0.37404	SYT7	1
GO:0006063	uronic acid metabolic process	0.37404	UGT1A10	1
GO:0006541	glutamine metabolic process	0.37404	GLUL	1
GO:0009147	pyrimidine nucleoside triphosphate metabolic process	0.37404	CMPK2	1
GO:0009310	amine catabolic process	0.37404	IDO1	1
GO:0019585	glucuronate metabolic process	0.37404	UGT1A10	1
GO:0031629	synaptic vesicle fusion to presynaptic active zone membrane	0.37404	SYT7	1
GO:0032693	negative regulation of interleukin-10 production	0.37404	IDO1	1
GO:0032703	negative regulation of interleukin-2 production	0.37404	GBP1	1
GO:0042026	protein refolding	0.37404	B2M	1
GO:0045723	positive regulation of fatty acid biosynthetic process	0.37404	CD74	1
GO:0050860	negative regulation of T cell receptor signaling pathway	0.37404	GBP1	1
GO:0051457	maintenance of protein location in nucleus	0.37404	PML	1
GO:0072170	metanephric tubule development	0.37404	STAT1	1
GO:0072215	regulation of metanephros development	0.37404	STAT1	1
GO:0072243	metanephric nephron epithelium development	0.37404	STAT1	1
GO:1902254	negative regulation of intrinsic apoptotic signaling pathway by p53 class mediator	0.37404	CD74	1
GO:1903077	negative regulation of protein localization to plasma membrane	0.37404	GBP1	1
GO:2000050	regulation of non-canonical Wnt signaling pathway	0.37404	RNF213	1
GO:0007589	body fluid secretion	0.37404	OAS2/AGR2	2
GO:0097194	execution phase of apoptosis	0.37404	CASP1/CASP10	2
GO:0046328	regulation of JNK cascade	0.374976	TLR3/SERPINB3/MECOM	3
GO:2000045	regulation of G1/S transition of mitotic cell cycle	0.378767	PSME2/PSME1/PML	3
GO:0006303	double-strand break repair via nonhomologous end joining	0.378907	PARP9/DTX3L	2
GO:0042100	B cell proliferation	0.379436	CD74/IL7	2
GO:0071674	mononuclear cell migration	0.379436	CXCL10/CCL22	2
GO:1990823	response to leukemia inhibitory factor	0.379436	PML/KLF5	2
GO:1990830	cellular response to leukemia inhibitory factor	0.379436	PML/KLF5	2
GO:0043409	negative regulation of MAPK cascade	0.379436	GBP1/SERPINB3/MECOM	3
GO:0002407	dendritic cell chemotaxis	0.379436	LGALS9	1
GO:0002438	acute inflammatory response to antigenic stimulus	0.379436	HLA-E	1
GO:0007141	male meiosis I	0.379436	REC8	1
GO:0021904	dorsal/ventral neural tube patterning	0.379436	FOXA1	1
GO:0032469	endoplasmic reticulum calcium ion homeostasis	0.379436	PML	1
GO:0034123	positive regulation of toll-like receptor signaling pathway	0.379436	TLR3	1
GO:0034629	cellular protein-containing complex localization	0.379436	EXOC3L4	1
GO:0042430	indole-containing compound metabolic process	0.379436	IDO1	1
GO:0051882	mitochondrial depolarization	0.379436	HSH2D	1
GO:0060444	branching involved in mammary gland duct morphogenesis	0.379436	PML	1
GO:0070193	synaptonemal complex organization	0.379436	REC8	1
GO:0070841	inclusion body assembly	0.379436	UBD	1
GO:0099500	vesicle fusion to plasma membrane	0.379436	SYT7	1
GO:0044728	DNA methylation or demethylation	0.382557	APOBEC3D/APOBEC3G	2
GO:0051403	stress-activated MAPK cascade	0.382557	LGALS9/TLR3/SERPINB3/MECOM	4
GO:0010717	regulation of epithelial to mesenchymal transition	0.384662	SERPINB3/FOXA1	2
GO:0015837	amine transport	0.384662	SYT7/SYT8	2
GO:0003018	vascular process in circulatory system	0.384662	SMTNL1/GCH1/TJP3	3
GO:0051048	negative regulation of secretion	0.384662	HLA-F/CD74/LGALS9	3
GO:0002053	positive regulation of mesenchymal cell proliferation	0.384662	STAT1	1
GO:0003071	renal system process involved in regulation of systemic arterial blood pressure	0.384662	CYP4F12	1
GO:0010447	response to acidic pH	0.384662	CTSS	1
GO:0032366	intracellular sterol transport	0.384662	SYT7	1
GO:0032367	intracellular cholesterol transport	0.384662	SYT7	1
GO:0032528	microvillus organization	0.384662	KLF5	1
GO:0036010	protein localization to endosome	0.384662	DTX3L	1
GO:0042537	benzene-containing compound metabolic process	0.384662	IDO1	1
GO:0043302	positive regulation of leukocyte degranulation	0.384662	HLA-F	1
GO:0045662	negative regulation of myoblast differentiation	0.384662	CXCL10	1
GO:0050687	negative regulation of defense response to virus	0.384662	DHX58	1
GO:0060575	intestinal epithelial cell differentiation	0.384662	KLF5	1
GO:0071677	positive regulation of mononuclear cell migration	0.384662	CXCL10	1
GO:1903421	regulation of synaptic vesicle recycling	0.384662	SYT7	1
GO:1904376	negative regulation of protein localization to cell periphery	0.384662	GBP1	1
GO:0006869	lipid transport	0.385654	APOL3/APOL6/APOL2/APOL1/SYT7	5
GO:0010821	regulation of mitochondrion organization	0.385654	GZMB/STAT2/TNFSF10	3
GO:0042116	macrophage activation	0.387451	CD74/TLR3	2
GO:0010959	regulation of metal ion transport	0.387451	CXCL11/B2M/CXCL10/PML/FXYD3	5
GO:0061136	regulation of proteasomal protein catabolic process	0.387451	PSME2/PSME1/LAMP3	3
GO:0071248	cellular response to metal ion	0.387451	B2M/SYT7/SYT8	3
GO:0042493	response to drug	0.387451	SMTNL1/B2M/STAT1/AIM2/TLR3	5
GO:1903076	regulation of protein localization to plasma membrane	0.387451	GBP1/AGR2	2
GO:0002347	response to tumor cell	0.387451	HLA-A	1
GO:0007064	mitotic sister chromatid cohesion	0.387451	REC8	1
GO:0019430	removal of superoxide radicals	0.387451	GCH1	1
GO:0033522	histone H2A ubiquitination	0.387451	DTX3L	1
GO:0043567	regulation of insulin-like growth factor receptor signaling pathway	0.387451	IGFBP3	1
GO:0046174	polyol catabolic process	0.387451	INPP1	1
GO:0051873	killing by host of symbiont cells	0.387451	APOL1	1
GO:0060706	cell differentiation involved in embryonic placenta development	0.387451	KRT19	1
GO:0060740	prostate gland epithelium morphogenesis	0.387451	FOXA1	1
GO:0071425	hematopoietic stem cell proliferation	0.387451	MECOM	1
GO:0072202	cell differentiation involved in metanephros development	0.387451	STAT1	1
GO:0072273	metanephric nephron morphogenesis	0.387451	STAT1	1
GO:0090023	positive regulation of neutrophil chemotaxis	0.387451	CD74	1
GO:0090025	regulation of monocyte chemotaxis	0.387451	CXCL10	1
GO:0097066	response to thyroid hormone	0.387451	CTSS	1
GO:1900739	regulation of protein insertion into mitochondrial membrane involved in apoptotic signaling pathway	0.387451	GZMB	1
GO:1900740	positive regulation of protein insertion into mitochondrial membrane involved in apoptotic signaling pathway	0.387451	GZMB	1
GO:1902914	regulation of protein polyubiquitination	0.387451	NMI	1
GO:1901136	carbohydrate derivative catabolic process	0.39099	APOBEC3D/FBXO6/APOBEC3G	3
GO:1905475	regulation of protein localization to membrane	0.39099	GZMB/GBP1/AGR2	3
GO:0008630	intrinsic apoptotic signaling pathway in response to DNA damage	0.391314	CD74/PML	2
GO:0098869	cellular oxidant detoxification	0.391314	GCH1/GPX2	2
GO:0007565	female pregnancy	0.393285	IDO1/LGALS9/APOL2	3
GO:0000726	non-recombinational repair	0.393285	PARP9/DTX3L	2
GO:0009116	nucleoside metabolic process	0.393285	APOBEC3D/APOBEC3G	2
GO:1901606	alpha-amino acid catabolic process	0.393285	IDO1/GLUL	2
GO:0001556	oocyte maturation	0.393285	REC8	1
GO:0006516	glycoprotein catabolic process	0.393285	FBXO6	1
GO:0009065	glutamine family amino acid catabolic process	0.393285	GLUL	1
GO:0010996	response to auditory stimulus	0.393285	CXCL10	1
GO:0046426	negative regulation of receptor signaling pathway via JAK-STAT	0.393285	PARP14	1
GO:0072207	metanephric epithelium development	0.393285	STAT1	1
GO:0090140	regulation of mitochondrial fission	0.393285	STAT2	1
GO:1900120	regulation of receptor binding	0.393285	B2M	1
GO:1901623	regulation of lymphocyte chemotaxis	0.393285	CXCL10	1
GO:2000353	positive regulation of endothelial cell apoptotic process	0.393285	HLA-G	1
GO:0043112	receptor metabolic process	0.395962	DTX3L/MX1/MX2	3
GO:2001022	positive regulation of response to DNA damage stimulus	0.3962	PARP9/DTX3L	2
GO:0031098	stress-activated protein kinase signaling cascade	0.397159	LGALS9/TLR3/SERPINB3/MECOM	4
GO:0006493	protein O-linked glycosylation	0.397159	MUC20/B3GNT3	2
GO:0051054	positive regulation of DNA metabolic process	0.397159	PARP9/PML/DTX3L	3
GO:0002360	T cell lineage commitment	0.397159	IL7	1
GO:0006760	folic acid-containing compound metabolic process	0.397159	GCH1	1
GO:0006972	hyperosmotic response	0.397159	TLR3	1
GO:0009074	aromatic amino acid family catabolic process	0.397159	IDO1	1
GO:0010460	positive regulation of heart rate	0.397159	GCH1	1
GO:0018146	keratan sulfate biosynthetic process	0.397159	B3GNT3	1
GO:0031069	hair follicle morphogenesis	0.397159	FOXQ1	1
GO:0034311	diol metabolic process	0.397159	GCH1	1
GO:0043901	negative regulation of multi-organism process	0.397159	BST2	1
GO:0044331	cell-cell adhesion mediated by cadherin	0.397159	FOXA1	1
GO:0051590	positive regulation of neurotransmitter transport	0.397159	SYT7	1
GO:0051883	killing of cells in other organism involved in symbiotic interaction	0.397159	APOL1	1
GO:0060512	prostate gland morphogenesis	0.397159	FOXA1	1
GO:0071450	cellular response to oxygen radical	0.397159	GCH1	1
GO:0071451	cellular response to superoxide	0.397159	GCH1	1
GO:0090200	positive regulation of release of cytochrome c from mitochondria	0.397159	TNFSF10	1
GO:1900101	regulation of endoplasmic reticulum unfolded protein response	0.397159	AGR2	1
GO:0030330	DNA damage response, signal transduction by p53 class mediator	0.398085	CD74/PML	2
GO:0048524	positive regulation of viral process	0.398085	CD74/LGALS9	2
GO:2001237	negative regulation of extrinsic apoptotic signaling pathway	0.398085	IL7/TNFSF10	2
GO:0001782	B cell homeostasis	0.40444	CD74	1
GO:0010390	histone monoubiquitination	0.40444	DTX3L	1
GO:0036336	dendritic cell migration	0.40444	LGALS9	1
GO:0043153	entrainment of circadian clock by photoperiod	0.40444	PML	1
GO:0045577	regulation of B cell differentiation	0.40444	IL7	1
GO:0045671	negative regulation of osteoclast differentiation	0.40444	TLR3	1
GO:0048873	homeostasis of number of cells within a tissue	0.40444	IL7	1
GO:0050690	regulation of defense response to virus by virus	0.40444	B2M	1
GO:0060441	epithelial tube branching involved in lung morphogenesis	0.40444	FOXA1	1
GO:0071624	positive regulation of granulocyte chemotaxis	0.40444	CD74	1
GO:0002286	T cell activation involved in immune response	0.404808	CD74/LGALS9	2
GO:0070372	regulation of ERK1 and ERK2 cascade	0.404887	GBP1/CD74/LGALS9/CCL22	4
GO:0006900	vesicle budding from membrane	0.408566	MX1/MX2	2
GO:1902806	regulation of cell cycle G1/S phase transition	0.408566	PSME2/PSME1/PML	3
GO:0002526	acute inflammatory response	0.408566	HLA-E/APOL2	2
GO:0042303	molting cycle	0.408566	SOX21/FOXQ1	2
GO:0042633	hair cycle	0.408566	SOX21/FOXQ1	2
GO:0000303	response to superoxide	0.408566	GCH1	1
GO:0001516	prostaglandin biosynthetic process	0.408566	CD74	1
GO:0001844	protein insertion into mitochondrial membrane involved in apoptotic signaling pathway	0.408566	GZMB	1
GO:0035666	TRIF-dependent toll-like receptor signaling pathway	0.408566	TLR3	1
GO:0038111	interleukin-7-mediated signaling pathway	0.408566	IL7	1
GO:0043372	positive regulation of CD4-positive, alpha-beta T cell differentiation	0.408566	LGALS9	1
GO:0044788	modulation by host of viral process	0.408566	IFI27	1
GO:0046457	prostanoid biosynthetic process	0.408566	CD74	1
GO:0048265	response to pain	0.408566	GCH1	1
GO:0060142	regulation of syncytium formation by plasma membrane fusion	0.408566	CXCL10	1
GO:0071711	basement membrane organization	0.408566	CTSS	1
GO:1900027	regulation of ruffle assembly	0.408566	EPS8L1	1
GO:1902186	regulation of viral release from host cell	0.408566	PML	1
GO:0046822	regulation of nucleocytoplasmic transport	0.41324	IFI27/MX2	2
GO:0032963	collagen metabolic process	0.413842	CIITA/CTSS	2
GO:0070268	cornification	0.413842	KRT13/KRT19	2
GO:1903532	positive regulation of secretion by cell	0.413842	HLA-F/HLA-E/GLUL/SYT7	4
GO:0000305	response to oxygen radical	0.413842	GCH1	1
GO:0002675	positive regulation of acute inflammatory response	0.413842	HLA-E	1
GO:0006221	pyrimidine nucleotide biosynthetic process	0.413842	CMPK2	1
GO:0009394	2'-deoxyribonucleotide metabolic process	0.413842	CMPK2	1
GO:0031338	regulation of vesicle fusion	0.413842	SYT7	1
GO:0032770	positive regulation of monooxygenase activity	0.413842	GCH1	1
GO:0050858	negative regulation of antigen receptor-mediated signaling pathway	0.413842	GBP1	1
GO:1902230	negative regulation of intrinsic apoptotic signaling pathway in response to DNA damage	0.413842	CD74	1
GO:1902253	regulation of intrinsic apoptotic signaling pathway by p53 class mediator	0.413842	CD74	1
GO:1902624	positive regulation of neutrophil migration	0.413842	CD74	1
GO:1905476	negative regulation of protein localization to membrane	0.413842	GBP1	1
GO:2000515	negative regulation of CD4-positive, alpha-beta T cell activation	0.413842	LGALS9	1
GO:0034764	positive regulation of transmembrane transport	0.413842	CXCL11/CXCL10/CTSS	3
GO:1990748	cellular detoxification	0.416871	GCH1/GPX2	2
GO:0031396	regulation of protein ubiquitination	0.416871	NMI/DTX3L/ISG15	3
GO:0098656	anion transmembrane transport	0.417356	APOL1/CLCA2/FXYD3/CLCA4	4
GO:0030449	regulation of complement activation	0.420928	CFB/CFH	2
GO:0031623	receptor internalization	0.420928	MX1/MX2	2
GO:0007254	JNK cascade	0.420928	TLR3/SERPINB3/MECOM	3
GO:0043304	regulation of mast cell degranulation	0.420928	LGALS9	1
GO:0048730	epidermis morphogenesis	0.420928	FOXQ1	1
GO:0051085	chaperone cofactor-dependent protein refolding	0.420928	CD74	1
GO:0051968	positive regulation of synaptic transmission, glutamatergic	0.420928	GLUL	1
GO:0060603	mammary gland duct morphogenesis	0.420928	PML	1
GO:0007568	aging	0.425508	KIR2DL4/B2M/PML/HLA-G	4
GO:0070374	positive regulation of ERK1 and ERK2 cascade	0.425508	CD74/LGALS9/CCL22	3
GO:0014902	myotube differentiation	0.425508	CXCL10/KLF5	2
GO:0051651	maintenance of location in cell	0.425508	CXCL11/CXCL10/PML	3
GO:0002861	regulation of inflammatory response to antigenic stimulus	0.425508	HLA-E	1
GO:0003338	metanephros morphogenesis	0.425508	STAT1	1
GO:0006536	glutamate metabolic process	0.425508	GLUL	1
GO:0009648	photoperiodism	0.425508	PML	1
GO:0010039	response to iron ion	0.425508	B2M	1
GO:0010464	regulation of mesenchymal cell proliferation	0.425508	STAT1	1
GO:0019692	deoxyribose phosphate metabolic process	0.425508	CMPK2	1
GO:0033006	regulation of mast cell activation involved in immune response	0.425508	LGALS9	1
GO:0042339	keratan sulfate metabolic process	0.425508	B3GNT3	1
GO:0048384	retinoic acid receptor signaling pathway	0.425508	PML	1
GO:0090022	regulation of neutrophil chemotaxis	0.425508	CD74	1
GO:1901797	negative regulation of signal transduction by p53 class mediator	0.425508	CD74	1
GO:1904893	negative regulation of receptor signaling pathway via STAT	0.425508	PARP14	1
GO:0006805	xenobiotic metabolic process	0.42648	CBR3/UGT1A10	2
GO:0033559	unsaturated fatty acid metabolic process	0.42648	CD74/CYP4F12	2
GO:0051209	release of sequestered calcium ion into cytosol	0.42648	CXCL11/CXCL10	2
GO:0007204	positive regulation of cytosolic calcium ion concentration	0.427021	CXCR6/CXCL11/CXCL10/PML	4
GO:0010822	positive regulation of mitochondrion organization	0.428249	GZMB/TNFSF10	2
GO:0051283	negative regulation of sequestering of calcium ion	0.428249	CXCL11/CXCL10	2
GO:1901222	regulation of NIK/NF-kappaB signaling	0.428249	LGALS9/TLR3	2
GO:0000038	very long-chain fatty acid metabolic process	0.428249	CYP4F12	1
GO:0002756	MyD88-independent toll-like receptor signaling pathway	0.428249	TLR3	1
GO:0002888	positive regulation of myeloid leukocyte mediated immunity	0.428249	HLA-E	1
GO:0009649	entrainment of circadian clock	0.428249	PML	1
GO:0019076	viral release from host cell	0.428249	PML	1
GO:0035633	maintenance of blood-brain barrier	0.428249	TJP3	1
GO:0035890	exit from host	0.428249	PML	1
GO:0035891	exit from host cell	0.428249	PML	1
GO:0042311	vasodilation	0.428249	GCH1	1
GO:0042558	pteridine-containing compound metabolic process	0.428249	GCH1	1
GO:0043516	regulation of DNA damage response, signal transduction by p53 class mediator	0.428249	CD74	1
GO:0045907	positive regulation of vasoconstriction	0.428249	SMTNL1	1
GO:0048665	neuron fate specification	0.428249	FOXA1	1
GO:0070102	interleukin-6-mediated signaling pathway	0.428249	STAT1	1
GO:0070371	ERK1 and ERK2 cascade	0.428845	GBP1/CD74/LGALS9/CCL22	4
GO:0006304	DNA modification	0.428939	APOBEC3D/APOBEC3G	2
GO:0071496	cellular response to external stimulus	0.431055	IRF1/CASP1/TLR3/GLUL	4
GO:0016079	synaptic vesicle exocytosis	0.432789	SYT7/SYT8	2
GO:0051282	regulation of sequestering of calcium ion	0.432789	CXCL11/CXCL10	2
GO:0002064	epithelial cell development	0.432789	KLF5/TJP3/FOXA1	3
GO:0071241	cellular response to inorganic substance	0.432789	B2M/SYT7/SYT8	3
GO:0006898	receptor-mediated endocytosis	0.433314	B2M/APOL1/MX1/MX2	4
GO:0006691	leukotriene metabolic process	0.433314	CYP4F12	1
GO:0009262	deoxyribonucleotide metabolic process	0.433314	CMPK2	1
GO:0032801	receptor catabolic process	0.433314	DTX3L	1
GO:0060338	regulation of type I interferon-mediated signaling pathway	0.433314	NLRC5	1
GO:0110111	negative regulation of animal organ morphogenesis	0.433314	STAT1	1
GO:1901030	positive regulation of mitochondrial outer membrane permeabilization involved in apoptotic signaling pathway	0.433314	GZMB	1
GO:0006690	icosanoid metabolic process	0.433314	CD74/CYP4F12	2
GO:0051928	positive regulation of calcium ion transport	0.433314	CXCL11/CXCL10	2
GO:0097237	cellular response to toxic substance	0.433314	GCH1/GPX2	2
GO:0008406	gonad development	0.435613	TLR3/REC8/TNFSF10	3
GO:0010876	lipid localization	0.435613	APOL3/APOL6/APOL2/APOL1/SYT7	5
GO:0002761	regulation of myeloid leukocyte differentiation	0.436461	CD74/TLR3	2
GO:0071466	cellular response to xenobiotic stimulus	0.436461	CBR3/UGT1A10	2
GO:1904375	regulation of protein localization to cell periphery	0.436461	GBP1/AGR2	2
GO:0001580	detection of chemical stimulus involved in sensory perception of bitter taste	0.436791	RTP4	1
GO:0002755	MyD88-dependent toll-like receptor signaling pathway	0.436791	IRF1	1
GO:0018345	protein palmitoylation	0.436791	GLUL	1
GO:0033280	response to vitamin D	0.436791	CXCL10	1
GO:0043368	positive T cell selection	0.436791	CD74	1
GO:0045742	positive regulation of epidermal growth factor receptor signaling pathway	0.436791	AGR2	1
GO:0071634	regulation of transforming growth factor beta production	0.436791	LGALS9	1
GO:1901099	negative regulation of signal transduction in absence of ligand	0.436791	IL7	1
GO:2000516	positive regulation of CD4-positive, alpha-beta T cell activation	0.436791	LGALS9	1
GO:2001240	negative regulation of extrinsic apoptotic signaling pathway in absence of ligand	0.436791	IL7	1
GO:0009063	cellular amino acid catabolic process	0.436791	IDO1/GLUL	2
GO:0051208	sequestering of calcium ion	0.436791	CXCL11/CXCL10	2
GO:0048608	reproductive structure development	0.436894	TLR3/REC8/TNFSF10/KRT19/FOXA1	5
GO:0001933	negative regulation of protein phosphorylation	0.439038	GBP1/PARP14/SERPINB3/MECOM/IGFBP3	5
GO:0044706	multi-multicellular organism process	0.439202	IDO1/LGALS9/APOL2	3
GO:0008637	apoptotic mitochondrial changes	0.440279	GZMB/TNFSF10	2
GO:0003091	renal water homeostasis	0.443233	CYP4F12	1
GO:0032941	secretion by tissue	0.443233	AGR2	1
GO:0051084	'de novo' posttranslational protein folding	0.443233	CD74	1
GO:0071542	dopaminergic neuron differentiation	0.443233	FOXA1	1
GO:0090322	regulation of superoxide metabolic process	0.443233	GCH1	1
GO:0061458	reproductive system development	0.443468	TLR3/REC8/TNFSF10/KRT19/FOXA1	5
GO:0006836	neurotransmitter transport	0.444397	GLUL/SYT7/SYT8	3
GO:0045137	development of primary sexual characteristics	0.444397	TLR3/REC8/TNFSF10	3
GO:0048762	mesenchymal cell differentiation	0.444397	STAT1/SERPINB3/FOXA1	3
GO:0050920	regulation of chemotaxis	0.444397	CD74/LGALS9/CXCL10	3
GO:1905477	positive regulation of protein localization to membrane	0.444397	GZMB/AGR2	2
GO:1903829	positive regulation of cellular protein localization	0.444397	GZMB/PARP9/DTX3L/AGR2	4
GO:0019724	B cell mediated immunity	0.444397	HLA-E/CD74/HLA-G	3
GO:0098657	import into cell	0.444397	MX1/MX2/GLUL	3
GO:0010742	macrophage derived foam cell differentiation	0.444397	STAT1	1
GO:0014912	negative regulation of smooth muscle cell migration	0.444397	IGFBP3	1
GO:0030224	monocyte differentiation	0.444397	CD74	1
GO:0032733	positive regulation of interleukin-10 production	0.444397	LGALS9	1
GO:0043029	T cell homeostasis	0.444397	LGALS9	1
GO:0045880	positive regulation of smoothened signaling pathway	0.444397	FOXA1	1
GO:0045923	positive regulation of fatty acid metabolic process	0.444397	CD74	1
GO:0048009	insulin-like growth factor receptor signaling pathway	0.444397	IGFBP3	1
GO:0051567	histone H3-K9 methylation	0.444397	MECOM	1
GO:0071604	transforming growth factor beta production	0.444397	LGALS9	1
GO:0090077	foam cell differentiation	0.444397	STAT1	1
GO:1901186	positive regulation of ERBB signaling pathway	0.444397	AGR2	1
GO:1903131	mononuclear cell differentiation	0.444397	CD74	1
GO:1905898	positive regulation of response to endoplasmic reticulum stress	0.444397	AGR2	1
GO:0051047	positive regulation of secretion	0.44703	HLA-F/HLA-E/GLUL/SYT7	4
GO:1901657	glycosyl compound metabolic process	0.448414	APOBEC3D/APOBEC3G	2
GO:2001234	negative regulation of apoptotic signaling pathway	0.451687	CD74/IL7/TNFSF10	3
GO:0009410	response to xenobiotic stimulus	0.451687	CBR3/UGT1A10	2
GO:0007340	acrosome reaction	0.451687	SYT8	1
GO:0033146	regulation of intracellular estrogen receptor signaling pathway	0.451687	FOXA1	1
GO:1902229	regulation of intrinsic apoptotic signaling pathway in response to DNA damage	0.451687	CD74	1
GO:0007050	cell cycle arrest	0.453352	IRF1/PML/CGREF1	3
GO:0001505	regulation of neurotransmitter levels	0.45652	GLUL/SYT7/SYT8	3
GO:0019751	polyol metabolic process	0.456824	INPP1/GCH1	2
GO:0002714	positive regulation of B cell mediated immunity	0.456824	HLA-E	1
GO:0002891	positive regulation of immunoglobulin mediated immune response	0.456824	HLA-E	1
GO:0009072	aromatic amino acid family metabolic process	0.456824	IDO1	1
GO:0010719	negative regulation of epithelial to mesenchymal transition	0.456824	FOXA1	1
GO:0030501	positive regulation of bone mineralization	0.456824	ISG15	1
GO:0042417	dopamine metabolic process	0.456824	GCH1	1
GO:0043403	skeletal muscle tissue regeneration	0.456824	KLF5	1
GO:0072210	metanephric nephron development	0.456824	STAT1	1
GO:1902895	positive regulation of pri-miRNA transcription by RNA polymerase II	0.456824	KLF5	1
GO:0032872	regulation of stress-activated MAPK cascade	0.459241	TLR3/SERPINB3/MECOM	3
GO:0042177	negative regulation of protein catabolic process	0.460101	PML/LAMP3	2
GO:0042770	signal transduction in response to DNA damage	0.460101	CD74/PML	2
GO:1904062	regulation of cation transmembrane transport	0.461387	CXCL11/CXCL10/CTSS/FXYD3	4
GO:0002920	regulation of humoral immune response	0.461387	CFB/CFH	2
GO:0006458	'de novo' protein folding	0.461387	CD74	1
GO:0021532	neural tube patterning	0.461387	FOXA1	1
GO:0046825	regulation of protein export from nucleus	0.461387	IFI27	1
GO:0048286	lung alveolus development	0.461387	FOXA1	1
GO:0050913	sensory perception of bitter taste	0.461387	RTP4	1
GO:0070317	negative regulation of G0 to G1 transition	0.461387	HLA-G	1
GO:0072528	pyrimidine-containing compound biosynthetic process	0.461387	CMPK2	1
GO:1902042	negative regulation of extrinsic apoptotic signaling pathway via death domain receptors	0.461387	TNFSF10	1
GO:0070302	regulation of stress-activated protein kinase signaling cascade	0.464604	TLR3/SERPINB3/MECOM	3
GO:0003158	endothelium development	0.464604	CXCL10/TJP3	2
GO:0048565	digestive tract development	0.464604	KLF5/AGR2	2
GO:0001504	neurotransmitter uptake	0.466173	GLUL	1
GO:0009268	response to pH	0.466173	CTSS	1
GO:0046006	regulation of activated T cell proliferation	0.466173	LGALS9	1
GO:0050912	detection of chemical stimulus involved in sensory perception of taste	0.466173	RTP4	1
GO:0072595	maintenance of protein localization in organelle	0.466173	PML	1
GO:0098760	response to interleukin-7	0.466173	IL7	1
GO:0098761	cellular response to interleukin-7	0.466173	IL7	1
GO:1902622	regulation of neutrophil migration	0.466173	CD74	1
GO:1904037	positive regulation of epithelial cell apoptotic process	0.466173	HLA-G	1
GO:1903320	regulation of protein modification by small protein conjugation or removal	0.466869	NMI/DTX3L/ISG15	3
GO:0098754	detoxification	0.47278	GCH1/GPX2	2
GO:0008631	intrinsic apoptotic signaling pathway in response to oxidative stress	0.47278	PML	1
GO:0045823	positive regulation of heart contraction	0.47278	GCH1	1
GO:0050856	regulation of T cell receptor signaling pathway	0.47278	GBP1	1
GO:0051154	negative regulation of striated muscle cell differentiation	0.47278	CXCL10	1
GO:1901031	regulation of response to reactive oxygen species	0.47278	GCH1	1
GO:0051480	regulation of cytosolic calcium ion concentration	0.475655	CXCR6/CXCL11/CXCL10/PML	4
GO:0097553	calcium ion transmembrane import into cytosol	0.479642	CXCL11/CXCL10	2
GO:0010463	mesenchymal cell proliferation	0.479642	STAT1	1
GO:0032965	regulation of collagen biosynthetic process	0.479642	CIITA	1
GO:0033003	regulation of mast cell activation	0.479642	LGALS9	1
GO:0097178	ruffle assembly	0.479642	EPS8L1	1
GO:0002639	positive regulation of immunoglobulin production	0.483368	HLA-E	1
GO:0006775	fat-soluble vitamin metabolic process	0.483368	CYP4F12	1
GO:0007520	myoblast fusion	0.483368	CXCL10	1
GO:0032365	intracellular lipid transport	0.483368	SYT7	1
GO:0034122	negative regulation of toll-like receptor signaling pathway	0.483368	TLR3	1
GO:0035094	response to nicotine	0.483368	B2M	1
GO:0043114	regulation of vascular permeability	0.483368	TJP3	1
GO:0045214	sarcomere organization	0.483368	KRT19	1
GO:0046189	phenol-containing compound biosynthetic process	0.483368	GCH1	1
GO:0051204	protein insertion into mitochondrial membrane	0.483368	GZMB	1
GO:0070266	necroptotic process	0.483368	TLR3	1
GO:0070316	regulation of G0 to G1 transition	0.483368	HLA-G	1
GO:1901028	regulation of mitochondrial outer membrane permeabilization involved in apoptotic signaling pathway	0.483368	GZMB	1
GO:0046425	regulation of receptor signaling pathway via JAK-STAT	0.483368	PARP9/PARP14	2
GO:0035296	regulation of tube diameter	0.487218	SMTNL1/GCH1	2
GO:0097746	regulation of blood vessel diameter	0.487218	SMTNL1/GCH1	2
GO:0006220	pyrimidine nucleotide metabolic process	0.488628	CMPK2	1
GO:0010761	fibroblast migration	0.488628	PML	1
GO:0017144	drug metabolic process	0.488628	CYP4F12	1
GO:0043330	response to exogenous dsRNA	0.488628	TLR3	1
GO:0045023	G0 to G1 transition	0.488628	HLA-G	1
GO:0061028	establishment of endothelial barrier	0.488628	TJP3	1
GO:0010212	response to ionizing radiation	0.488628	CXCL10/PML	2
GO:0035150	regulation of tube size	0.488628	SMTNL1/GCH1	2
GO:0051924	regulation of calcium ion transport	0.489943	CXCL11/CXCL10/PML	3
GO:0046394	carboxylic acid biosynthetic process	0.491289	IDO1/CD74/GCH1/GLUL	4
GO:0042326	negative regulation of phosphorylation	0.491289	GBP1/PARP14/SERPINB3/MECOM/IGFBP3	5
GO:0016053	organic acid biosynthetic process	0.491289	IDO1/CD74/GCH1/GLUL	4
GO:0006953	acute-phase response	0.491289	APOL2	1
GO:0007140	male meiotic nuclear division	0.491289	REC8	1
GO:0030574	collagen catabolic process	0.491289	CTSS	1
GO:0035722	interleukin-12-mediated signaling pathway	0.491289	PSME2	1
GO:0035850	epithelial cell differentiation involved in kidney development	0.491289	STAT1	1
GO:0043303	mast cell degranulation	0.491289	LGALS9	1
GO:0045776	negative regulation of blood pressure	0.491289	GCH1	1
GO:0046638	positive regulation of alpha-beta T cell differentiation	0.491289	LGALS9	1
GO:0046677	response to antibiotic	0.491289	CIITA	1
GO:0048599	oocyte development	0.491289	REC8	1
GO:0045861	negative regulation of proteolysis	0.491707	PML/LAMP3/BST2/SERPINB3	4
GO:0007189	adenylate cyclase-activating G protein-coupled receptor signaling pathway	0.495132	CXCL11/CXCL10	2
GO:0051592	response to calcium ion	0.495132	SYT7/SYT8	2
GO:0055123	digestive system development	0.495132	KLF5/AGR2	2
GO:0002279	mast cell activation involved in immune response	0.495149	LGALS9	1
GO:0009409	response to cold	0.495149	CXCL10	1
GO:0016574	histone ubiquitination	0.495149	DTX3L	1
GO:0043370	regulation of CD4-positive, alpha-beta T cell differentiation	0.495149	LGALS9	1
GO:0070169	positive regulation of biomineral tissue development	0.495149	ISG15	1
GO:0090382	phagosome maturation	0.495149	SYT7	1
GO:0110151	positive regulation of biomineralization	0.495149	ISG15	1
GO:2001239	regulation of extrinsic apoptotic signaling pathway in absence of ligand	0.495149	IL7	1
GO:0010951	negative regulation of endopeptidase activity	0.496352	LAMP3/BST2/SERPINB3	3
GO:0002448	mast cell mediated immunity	0.496494	LGALS9	1
GO:0002673	regulation of acute inflammatory response	0.496494	HLA-E	1
GO:0003254	regulation of membrane depolarization	0.496494	HSH2D	1
GO:0006692	prostanoid metabolic process	0.496494	CD74	1
GO:0006693	prostaglandin metabolic process	0.496494	CD74	1
GO:0007129	homologous chromosome pairing at meiosis	0.496494	REC8	1
GO:0007595	lactation	0.496494	OAS2	1
GO:0010712	regulation of collagen metabolic process	0.496494	CIITA	1
GO:0030850	prostate gland development	0.496494	FOXA1	1
GO:0032663	regulation of interleukin-2 production	0.496494	GBP1	1
GO:0042398	cellular modified amino acid biosynthetic process	0.496494	GCH1	1
GO:0045058	T cell selection	0.496494	CD74	1
GO:0061647	histone H3-K9 modification	0.496494	MECOM	1
GO:0071349	cellular response to interleukin-12	0.496494	PSME2	1
GO:0090151	establishment of protein localization to mitochondrial membrane	0.496494	GZMB	1
GO:0090199	regulation of release of cytochrome c from mitochondria	0.496494	TNFSF10	1
GO:2000059	negative regulation of ubiquitin-dependent protein catabolic process	0.496494	PML	1
GO:0001894	tissue homeostasis	0.499131	B2M/IL7/TJP3	3
GO:0000077	DNA damage checkpoint	0.500483	PML/FBXO6	2
GO:0050871	positive regulation of B cell activation	0.500483	CD74/IL7	2
GO:1904892	regulation of receptor signaling pathway via STAT	0.500483	PARP9/PARP14	2
GO:0001774	microglial cell activation	0.500483	TLR3	1
GO:0002269	leukocyte activation involved in inflammatory response	0.500483	TLR3	1
GO:0010718	positive regulation of epithelial to mesenchymal transition	0.500483	SERPINB3	1
GO:0046850	regulation of bone remodeling	0.500483	SYT7	1
GO:0048546	digestive tract morphogenesis	0.500483	AGR2	1
GO:0070671	response to interleukin-12	0.500483	PSME2	1
GO:0097300	programmed necrotic cell death	0.500483	TLR3	1
GO:0001837	epithelial to mesenchymal transition	0.501925	SERPINB3/FOXA1	2
GO:1903169	regulation of calcium ion transmembrane transport	0.501925	CXCL11/CXCL10	2
GO:0008203	cholesterol metabolic process	0.504342	APOL2/APOL1	2
GO:0002791	regulation of peptide secretion	0.504342	HLA-E/CD74/GLUL/SYT7	4
GO:0002762	negative regulation of myeloid leukocyte differentiation	0.504342	TLR3	1
GO:0006984	ER-nucleus signaling pathway	0.504342	AGR2	1
GO:0021879	forebrain neuron differentiation	0.504342	B2M	1
GO:0032206	positive regulation of telomere maintenance	0.504342	PML	1
GO:0071354	cellular response to interleukin-6	0.504342	STAT1	1
GO:0071675	regulation of mononuclear cell migration	0.504342	CXCL10	1
GO:1902893	regulation of pri-miRNA transcription by RNA polymerase II	0.504342	KLF5	1
GO:0009165	nucleotide biosynthetic process	0.506749	IDO1/PARP9/CMPK2	3
GO:0048754	branching morphogenesis of an epithelial tube	0.508863	PML/FOXA1	2
GO:0009994	oocyte differentiation	0.508863	REC8	1
GO:0038066	p38MAPK cascade	0.508863	LGALS9	1
GO:0048260	positive regulation of receptor-mediated endocytosis	0.508863	B2M	1
GO:0050999	regulation of nitric-oxide synthase activity	0.508863	GCH1	1
GO:0055078	sodium ion homeostasis	0.508863	CYP4F12	1
GO:0060425	lung morphogenesis	0.508863	FOXA1	1
GO:0071622	regulation of granulocyte chemotaxis	0.508863	CD74	1
GO:0006066	alcohol metabolic process	0.510895	APOL2/INPP1/APOL1/GCH1	4
GO:0000187	activation of MAPK activity	0.511398	CD74/MUC20	2
GO:1901293	nucleoside phosphate biosynthetic process	0.512069	IDO1/PARP9/CMPK2	3
GO:0008333	endosome to lysosome transport	0.513262	DTX3L	1
GO:0032964	collagen biosynthetic process	0.513262	CIITA	1
GO:0043124	negative regulation of I-kappaB kinase/NF-kappaB signaling	0.513262	STAT1	1
GO:0043331	response to dsRNA	0.513262	TLR3	1
GO:0061614	pri-miRNA transcription by RNA polymerase II	0.513262	KLF5	1
GO:1900024	regulation of substrate adhesion-dependent cell spreading	0.513262	GBP1	1
GO:0010466	negative regulation of peptidase activity	0.518732	LAMP3/BST2/SERPINB3	3
GO:0006584	catecholamine metabolic process	0.518732	GCH1	1
GO:0009712	catechol-containing compound metabolic process	0.518732	GCH1	1
GO:0030857	negative regulation of epithelial cell differentiation	0.518732	STAT1	1
GO:0032623	interleukin-2 production	0.518732	GBP1	1
GO:0051438	regulation of ubiquitin-protein transferase activity	0.518732	DTX3L	1
GO:0007131	reciprocal meiotic recombination	0.523295	REC8	1
GO:0032720	negative regulation of tumor necrosis factor production	0.523295	LGALS9	1
GO:0042304	regulation of fatty acid biosynthetic process	0.523295	CD74	1
GO:0046164	alcohol catabolic process	0.523295	INPP1	1
GO:0051353	positive regulation of oxidoreductase activity	0.523295	GCH1	1
GO:0070741	response to interleukin-6	0.523295	STAT1	1
GO:0097345	mitochondrial outer membrane permeabilization	0.523295	GZMB	1
GO:2000649	regulation of sodium ion transmembrane transporter activity	0.523295	FXYD3	1
GO:0031570	DNA integrity checkpoint	0.523929	PML/FBXO6	2
GO:1902652	secondary alcohol metabolic process	0.526948	APOL2/APOL1	2
GO:0002712	regulation of B cell mediated immunity	0.526948	HLA-E	1
GO:0002889	regulation of immunoglobulin mediated immune response	0.526948	HLA-E	1
GO:0006977	DNA damage response, signal transduction by p53 class mediator resulting in cell cycle arrest	0.526948	PML	1
GO:0031295	T cell costimulation	0.526948	TNFRSF14	1
GO:0031529	ruffle organization	0.526948	EPS8L1	1
GO:0035825	homologous recombination	0.526948	REC8	1
GO:0050732	negative regulation of peptidyl-tyrosine phosphorylation	0.526948	PARP14	1
GO:0090183	regulation of kidney development	0.526948	STAT1	1
GO:0045165	cell fate commitment	0.528292	PML/IL7/FOXA1	3
GO:0042176	regulation of protein catabolic process	0.528964	PSME2/PSME1/PML/LAMP3	4
GO:0006576	cellular biogenic amine metabolic process	0.530093	IDO1	1
GO:0030520	intracellular estrogen receptor signaling pathway	0.530093	FOXA1	1
GO:0045747	positive regulation of Notch signaling pathway	0.530093	ELF3	1
GO:0046854	phosphatidylinositol phosphorylation	0.530093	INPP1	1
GO:0061005	cell differentiation involved in kidney development	0.530093	STAT1	1
GO:0072431	signal transduction involved in mitotic G1 DNA damage checkpoint	0.530093	PML	1
GO:0075733	intracellular transport of virus	0.530093	BST2	1
GO:1902400	intracellular signal transduction involved in G1 DNA damage checkpoint	0.530093	PML	1
GO:1903556	negative regulation of tumor necrosis factor superfamily cytokine production	0.530093	LGALS9	1
GO:0007548	sex differentiation	0.530151	TLR3/REC8/TNFSF10	3
GO:1903531	negative regulation of secretion by cell	0.533527	HLA-F/LGALS9	2
GO:0016054	organic acid catabolic process	0.533527	IDO1/GLUL/CYP4F12	3
GO:0046395	carboxylic acid catabolic process	0.533527	IDO1/GLUL/CYP4F12	3
GO:0000768	syncytium formation by plasma membrane fusion	0.533527	CXCL10	1
GO:0002763	positive regulation of myeloid leukocyte differentiation	0.533527	CD74	1
GO:0019369	arachidonic acid metabolic process	0.533527	CYP4F12	1
GO:0031294	lymphocyte costimulation	0.533527	TNFRSF14	1
GO:0140253	cell-cell fusion	0.533527	CXCL10	1
GO:1903749	positive regulation of establishment of protein localization to mitochondrion	0.533527	GZMB	1
GO:0043270	positive regulation of ion transport	0.536894	CXCL11/CXCL10/CTSS	3
GO:0006636	unsaturated fatty acid biosynthetic process	0.536894	CD74	1
GO:0043030	regulation of macrophage activation	0.536894	CD74	1
GO:0046456	icosanoid biosynthetic process	0.536894	CD74	1
GO:0051289	protein homotetramerization	0.536894	B2M	1
GO:0072413	signal transduction involved in mitotic cell cycle checkpoint	0.536894	PML	1
GO:1901799	negative regulation of proteasomal protein catabolic process	0.536894	LAMP3	1
GO:1902402	signal transduction involved in mitotic DNA damage checkpoint	0.536894	PML	1
GO:1902403	signal transduction involved in mitotic DNA integrity checkpoint	0.536894	PML	1
GO:0009451	RNA modification	0.536894	APOBEC3D/APOBEC3G	2
GO:0016125	sterol metabolic process	0.540535	APOL2/APOL1	2
GO:0001836	release of cytochrome c from mitochondria	0.540921	TNFSF10	1
GO:0006949	syncytium formation	0.540921	CXCL10	1
GO:0019229	regulation of vasoconstriction	0.540921	SMTNL1	1
GO:0061077	chaperone-mediated protein folding	0.540921	CD74	1
GO:0061900	glial cell activation	0.540921	TLR3	1
GO:0097755	positive regulation of blood vessel diameter	0.540921	GCH1	1
GO:0000082	G1/S transition of mitotic cell cycle	0.540921	PSME2/PSME1/PML	3
GO:0007584	response to nutrient	0.545371	STAT1/CXCL10	2
GO:0021872	forebrain generation of neurons	0.545592	B2M	1
GO:0045576	mast cell activation	0.545592	LGALS9	1
GO:1902041	regulation of extrinsic apoptotic signaling pathway via death domain receptors	0.545592	TNFSF10	1
GO:1902110	positive regulation of mitochondrial membrane permeability involved in apoptotic process	0.545592	GZMB	1
GO:1903078	positive regulation of protein localization to plasma membrane	0.545592	AGR2	1
GO:0050714	positive regulation of protein secretion	0.54641	HLA-E/GLUL	2
GO:0050806	positive regulation of synaptic transmission	0.54641	GLUL/SYT7	2
GO:0060485	mesenchyme development	0.54641	STAT1/SERPINB3/FOXA1	3
GO:0031503	protein-containing complex localization	0.548617	MX1/MX2/EXOC3L4	3
GO:0048660	regulation of smooth muscle cell proliferation	0.548617	STAT1/IGFBP3	2
GO:0002294	CD4-positive, alpha-beta T cell differentiation involved in immune response	0.548617	LGALS9	1
GO:0010803	regulation of tumor necrosis factor-mediated signaling pathway	0.548617	CASP1	1
GO:0045143	homologous chromosome segregation	0.548617	REC8	1
GO:0051851	modulation by host of symbiont process	0.548617	IFI27	1
GO:2000351	regulation of endothelial cell apoptotic process	0.548617	HLA-G	1
GO:0007269	neurotransmitter secretion	0.549227	SYT7/SYT8	2
GO:0048659	smooth muscle cell proliferation	0.549227	STAT1/IGFBP3	2
GO:0050680	negative regulation of epithelial cell proliferation	0.549227	B2M/STAT1	2
GO:0099643	signal release from synapse	0.549227	SYT7/SYT8	2
GO:1901568	fatty acid derivative metabolic process	0.549227	CD74/CYP4F12	2
GO:0002287	alpha-beta T cell activation involved in immune response	0.549227	LGALS9	1
GO:0002293	alpha-beta T cell differentiation involved in immune response	0.549227	LGALS9	1
GO:0007062	sister chromatid cohesion	0.549227	REC8	1
GO:0010830	regulation of myotube differentiation	0.549227	CXCL10	1
GO:0031571	mitotic G1 DNA damage checkpoint	0.549227	PML	1
GO:0046622	positive regulation of organ growth	0.549227	IL7	1
GO:0070059	intrinsic apoptotic signaling pathway in response to endoplasmic reticulum stress	0.549227	PML	1
GO:1902686	mitochondrial outer membrane permeabilization involved in programmed cell death	0.549227	GZMB	1
GO:2000514	regulation of CD4-positive, alpha-beta T cell activation	0.549227	LGALS9	1
GO:0034976	response to endoplasmic reticulum stress	0.549227	PML/FBXO6/AGR2	3
GO:0044262	cellular carbohydrate metabolic process	0.549227	INPP1/B3GNT3/IGFBP3	3
GO:0051146	striated muscle cell differentiation	0.550056	CXCL10/KLF5/KRT19	3
GO:0005996	monosaccharide metabolic process	0.550056	OAS1/UGT1A10/IGFBP3	3
GO:0001885	endothelial cell development	0.550056	TJP3	1
GO:0002066	columnar/cuboidal epithelial cell development	0.550056	KLF5	1
GO:0002437	inflammatory response to antigenic stimulus	0.550056	HLA-E	1
GO:0032507	maintenance of protein location in cell	0.550056	PML	1
GO:0044783	G1 DNA damage checkpoint	0.550056	PML	1
GO:0044819	mitotic G1/S transition checkpoint	0.550056	PML	1
GO:0045453	bone resorption	0.550056	IL7	1
GO:0046173	polyol biosynthetic process	0.550056	GCH1	1
GO:0046686	response to cadmium ion	0.550056	B2M	1
GO:0046794	transport of virus	0.550056	BST2	1
GO:0050909	sensory perception of taste	0.550056	RTP4	1
GO:0051898	negative regulation of protein kinase B signaling	0.550056	HLA-G	1
GO:0070265	necrotic cell death	0.550056	TLR3	1
GO:0030324	lung development	0.550266	FOXA1/AGR2	2
GO:0006956	complement activation	0.553695	CFB/CFH	2
GO:0031640	killing of cells of other organism	0.554767	APOL1	1
GO:0035794	positive regulation of mitochondrial membrane permeability	0.554767	GZMB	1
GO:1902305	regulation of sodium ion transmembrane transport	0.554767	FXYD3	1
GO:0048469	cell maturation	0.555931	REC8/FOXA1	2
GO:1901796	regulation of signal transduction by p53 class mediator	0.558215	CD74/PML	2
GO:0032768	regulation of monooxygenase activity	0.558215	GCH1	1
GO:0032922	circadian regulation of gene expression	0.558215	PML	1
GO:0044766	multi-organism transport	0.558215	BST2	1
GO:1901607	alpha-amino acid biosynthetic process	0.558215	GLUL	1
GO:1902108	regulation of mitochondrial membrane permeability involved in apoptotic process	0.558215	GZMB	1
GO:1902579	multi-organism localization	0.558215	BST2	1
GO:0043588	skin development	0.559167	KRT13/KRT19/SOX21/FOXQ1	4
GO:0050727	regulation of inflammatory response	0.559167	HLA-E/IDO1/CASP1/TLR3	4
GO:0030323	respiratory tube development	0.559167	FOXA1/AGR2	2
GO:0050796	regulation of insulin secretion	0.559167	GLUL/SYT7	2
GO:0050890	cognition	0.559229	B2M/HLA-DRA/CBR3	3
GO:1903522	regulation of blood circulation	0.559229	SMTNL1/GCH1/FXYD3	3
GO:0007040	lysosome organization	0.559229	SYT7	1
GO:0030239	myofibril assembly	0.559229	KRT19	1
GO:0036498	IRE1-mediated unfolded protein response	0.559229	AGR2	1
GO:0045670	regulation of osteoclast differentiation	0.559229	TLR3	1
GO:0048663	neuron fate commitment	0.559229	FOXA1	1
GO:0050918	positive chemotaxis	0.559229	CXCL10	1
GO:0080171	lytic vacuole organization	0.559229	SYT7	1
GO:1905710	positive regulation of membrane permeability	0.559229	GZMB	1
GO:0006986	response to unfolded protein	0.561542	FBXO6/AGR2	2
GO:0043433	negative regulation of DNA-binding transcription factor activity	0.561542	NLRC5/AIM2	2
GO:0120032	regulation of plasma membrane bounded cell projection assembly	0.561542	KLF5/EPS8L1	2
GO:0002637	regulation of immunoglobulin production	0.562115	HLA-E	1
GO:0010812	negative regulation of cell-substrate adhesion	0.562115	GBP1	1
GO:0051148	negative regulation of muscle cell differentiation	0.562115	CXCL10	1
GO:0072577	endothelial cell apoptotic process	0.562115	HLA-G	1
GO:0072665	protein localization to vacuole	0.562115	GBP1	1
GO:1904377	positive regulation of protein localization to cell periphery	0.562115	AGR2	1
GO:0022900	electron transport chain	0.562508	IDO1/GPX2	2
GO:0060491	regulation of cell projection assembly	0.565794	KLF5/EPS8L1	2
GO:0006513	protein monoubiquitination	0.566086	DTX3L	1
GO:0035914	skeletal muscle cell differentiation	0.566086	KLF5	1
GO:0048662	negative regulation of smooth muscle cell proliferation	0.566086	IGFBP3	1
GO:0050854	regulation of antigen receptor-mediated signaling pathway	0.566086	GBP1	1
GO:0008217	regulation of blood pressure	0.570361	GCH1/CYP4F12	2
GO:0048639	positive regulation of developmental growth	0.570361	IL7/AGR2	2
GO:0061138	morphogenesis of a branching epithelium	0.570361	PML/FOXA1	2
GO:0070192	chromosome organization involved in meiotic cell cycle	0.570436	REC8	1
GO:0034599	cellular response to oxidative stress	0.570436	PML/GCH1/GPX2	3
GO:0044843	cell cycle G1/S phase transition	0.570436	PSME2/PSME1/PML	3
GO:0002292	T cell differentiation involved in immune response	0.574182	LGALS9	1
GO:0014823	response to activity	0.574182	SMTNL1	1
GO:0033692	cellular polysaccharide biosynthetic process	0.574182	B3GNT3	1
GO:0050891	multicellular organismal water homeostasis	0.574182	CYP4F12	1
GO:0061180	mammary gland epithelium development	0.574182	PML	1
GO:0030308	negative regulation of cell growth	0.577133	PML/BST2	2
GO:0009123	nucleoside monophosphate metabolic process	0.577133	CMPK2	1
GO:0031507	heterochromatin assembly	0.577133	ZNFX1	1
GO:0042440	pigment metabolic process	0.577133	UGT1A10	1
GO:0043647	inositol phosphate metabolic process	0.577133	INPP1	1
GO:0045600	positive regulation of fat cell differentiation	0.577133	KLF5	1
GO:0046834	lipid phosphorylation	0.577133	INPP1	1
GO:0050663	cytokine secretion	0.577133	BTN3A1	1
GO:0051966	regulation of synaptic transmission, glutamatergic	0.581187	GLUL	1
GO:0072401	signal transduction involved in DNA integrity checkpoint	0.581187	PML	1
GO:0072422	signal transduction involved in DNA damage checkpoint	0.581187	PML	1
GO:1903747	regulation of establishment of protein localization to mitochondrion	0.581187	GZMB	1
GO:1903779	regulation of cardiac conduction	0.581187	FXYD3	1
GO:0048732	gland development	0.581925	PML/OAS2/ELF3/FOXA1	4
GO:0002793	positive regulation of peptide secretion	0.582828	HLA-E/GLUL	2
GO:0006801	superoxide metabolic process	0.584379	GCH1	1
GO:0032024	positive regulation of insulin secretion	0.584379	GLUL	1
GO:0051881	regulation of mitochondrial membrane potential	0.584379	HSH2D	1
GO:0072395	signal transduction involved in cell cycle checkpoint	0.584379	PML	1
GO:2001259	positive regulation of cation channel activity	0.584379	CTSS	1
GO:0050864	regulation of B cell activation	0.587036	CD74/IL7	2
GO:0009064	glutamine family amino acid metabolic process	0.587036	GLUL	1
GO:0032418	lysosome localization	0.587036	LGALS9	1
GO:0033143	regulation of intracellular steroid hormone receptor signaling pathway	0.587036	FOXA1	1
GO:0038034	signal transduction in absence of ligand	0.587036	IL7	1
GO:0043627	response to estrogen	0.587036	KRT19	1
GO:0072088	nephron epithelium morphogenesis	0.587036	STAT1	1
GO:0097192	extrinsic apoptotic signaling pathway in absence of ligand	0.587036	IL7	1
GO:0002040	sprouting angiogenesis	0.587036	RNF213/GLUL	2
GO:0009566	fertilization	0.587036	REC8/SYT8	2
GO:0071897	DNA biosynthetic process	0.587036	UBE2L6/ISG15	2
GO:0051235	maintenance of location	0.594114	CXCL11/CXCL10/PML	3
GO:0019933	cAMP-mediated signaling	0.5951	CXCL11/CXCL10	2
GO:0030500	regulation of bone mineralization	0.5951	ISG15	1
GO:0046902	regulation of mitochondrial membrane permeability	0.5951	GZMB	1
GO:0072028	nephron morphogenesis	0.5951	STAT1	1
GO:0150076	neuroinflammatory response	0.5951	TLR3	1
GO:0050673	epithelial cell proliferation	0.595221	B2M/STAT1/GLUL/IGFBP3	4
GO:0000271	polysaccharide biosynthetic process	0.598005	B3GNT3	1
GO:0001895	retina homeostasis	0.598005	B2M	1
GO:0030433	ubiquitin-dependent ERAD pathway	0.598005	FBXO6	1
GO:0042310	vasoconstriction	0.598005	SMTNL1	1
GO:0043367	CD4-positive, alpha-beta T cell differentiation	0.598005	LGALS9	1
GO:0043900	regulation of multi-organism process	0.598005	BST2	1
GO:0001763	morphogenesis of a branching structure	0.598378	PML/FOXA1	2
GO:0006874	cellular calcium ion homeostasis	0.598378	CXCR6/CXCL11/CXCL10/PML	4
GO:0019932	second-messenger-mediated signaling	0.598378	CXCR6/GBP1/CXCL11/CXCL10	4
GO:0042113	B cell activation	0.59839	CD74/IL7/BST2	3
GO:0007179	transforming growth factor beta receptor signaling pathway	0.598861	PML/PEG10	2
GO:1901605	alpha-amino acid metabolic process	0.598861	IDO1/GLUL	2
GO:0006809	nitric oxide biosynthetic process	0.598861	GCH1	1
GO:0006826	iron ion transport	0.598861	B2M	1
GO:0030104	water homeostasis	0.598861	CYP4F12	1
GO:0042246	tissue regeneration	0.598861	KLF5	1
GO:0043407	negative regulation of MAP kinase activity	0.598861	SERPINB3	1
GO:0070373	negative regulation of ERK1 and ERK2 cascade	0.598861	GBP1	1
GO:0006979	response to oxidative stress	0.598871	STAT1/PML/GCH1/GPX2	4
GO:0032147	activation of protein kinase activity	0.601106	CD74/TLR3/MUC20	3
GO:0060562	epithelial tube morphogenesis	0.601106	CXCL10/PML/FOXA1	3
GO:0071214	cellular response to abiotic stimulus	0.601106	IRF1/CASP1/TLR3	3
GO:0104004	cellular response to environmental stimulus	0.601106	IRF1/CASP1/TLR3	3
GO:0032204	regulation of telomere maintenance	0.601257	PML	1
GO:2000300	regulation of synaptic vesicle exocytosis	0.601257	SYT7	1
GO:0060541	respiratory system development	0.601257	FOXA1/AGR2	2
GO:0035966	response to topologically incorrect protein	0.604132	FBXO6/AGR2	2
GO:0009306	protein secretion	0.604132	HLA-E/BTN3A1/GLUL/SYT7	4
GO:0001937	negative regulation of endothelial cell proliferation	0.604725	STAT1	1
GO:0050829	defense response to Gram-negative bacterium	0.604725	TNFRSF14	1
GO:0071158	positive regulation of cell cycle arrest	0.604725	PML	1
GO:0035592	establishment of protein localization to extracellular region	0.604741	HLA-E/BTN3A1/GLUL/SYT7	4
GO:0009142	nucleoside triphosphate biosynthetic process	0.608945	CMPK2	1
GO:0022617	extracellular matrix disassembly	0.608945	CTSS	1
GO:0048644	muscle organ morphogenesis	0.613508	SMTNL1	1
GO:2001021	negative regulation of response to DNA damage stimulus	0.613508	CD74	1
GO:0055074	calcium ion homeostasis	0.613636	CXCR6/CXCL11/CXCL10/PML	4
GO:0060249	anatomical structure homeostasis	0.615402	B2M/PML/IL7/TJP3	4
GO:0002377	immunoglobulin production	0.615442	HLA-E/IGLV10-54	2
GO:0030100	regulation of endocytosis	0.615442	B2M/SYT7	2
GO:0071692	protein localization to extracellular region	0.615617	HLA-E/BTN3A1/GLUL/SYT7	4
GO:0008652	cellular amino acid biosynthetic process	0.615617	GLUL	1
GO:0046209	nitric oxide metabolic process	0.615617	GCH1	1
GO:0140029	exocytic process	0.615617	SYT7	1
GO:0043393	regulation of protein binding	0.616684	B2M/DTX3L	2
GO:0051650	establishment of vesicle localization	0.618536	MX1/MX2	2
GO:1901215	negative regulation of neuron death	0.618536	HLA-F/FOXQ1	2
GO:0006970	response to osmotic stress	0.618536	TLR3	1
GO:0043154	negative regulation of cysteine-type endopeptidase activity involved in apoptotic process	0.618536	LAMP3	1
GO:0043405	regulation of MAP kinase activity	0.618536	CD74/SERPINB3/MUC20	3
GO:0030073	insulin secretion	0.620315	GLUL/SYT7	2
GO:0090276	regulation of peptide hormone secretion	0.620315	GLUL/SYT7	2
GO:0008589	regulation of smoothened signaling pathway	0.620848	FOXA1	1
GO:0014910	regulation of smooth muscle cell migration	0.620848	IGFBP3	1
GO:0034637	cellular carbohydrate biosynthetic process	0.620848	B3GNT3	1
GO:0035023	regulation of Rho protein signal transduction	0.620848	EPS8L1	1
GO:0097756	negative regulation of blood vessel diameter	0.620848	SMTNL1	1
GO:0006006	glucose metabolic process	0.621107	OAS1/IGFBP3	2
GO:0048285	organelle fission	0.621995	STAT2/REC8/MX1/MX2	4
GO:0008544	epidermis development	0.622775	KRT13/KRT19/SOX21/FOXQ1	4
GO:0006890	retrograde vesicle-mediated transport, Golgi to endoplasmic reticulum	0.622775	TAPBP	1
GO:0030512	negative regulation of transforming growth factor beta receptor signaling pathway	0.622775	PEG10	1
GO:0051262	protein tetramerization	0.622775	B2M	1
GO:0055072	iron ion homeostasis	0.622775	B2M	1
GO:2001057	reactive nitrogen species metabolic process	0.622775	GCH1	1
GO:0010810	regulation of cell-substrate adhesion	0.626238	GBP1/AGR2	2
GO:0002028	regulation of sodium ion transport	0.626238	FXYD3	1
GO:0046889	positive regulation of lipid biosynthetic process	0.626238	CD74	1
GO:0090559	regulation of membrane permeability	0.626238	GZMB	1
GO:0006338	chromatin remodeling	0.628846	ZNFX1/FOXA1	2
GO:0030336	negative regulation of cell migration	0.628846	CD74/BST2/IGFBP3	3
GO:0001892	embryonic placenta development	0.628846	KRT19	1
GO:0008625	extrinsic apoptotic signaling pathway via death domain receptors	0.628846	TNFSF10	1
GO:0043506	regulation of JUN kinase activity	0.628846	SERPINB3	1
GO:1903845	negative regulation of cellular response to transforming growth factor beta stimulus	0.628846	PEG10	1
GO:0000075	cell cycle checkpoint	0.629491	PML/FBXO6	2
GO:0051051	negative regulation of transport	0.629491	HLA-F/CD74/LGALS9/BST2	4
GO:0050708	regulation of protein secretion	0.632058	HLA-E/GLUL/SYT7	3
GO:0042058	regulation of epidermal growth factor receptor signaling pathway	0.632197	AGR2	1
GO:0006913	nucleocytoplasmic transport	0.634292	PML/IFI27/MX2	3
GO:0051222	positive regulation of protein transport	0.634292	GZMB/HLA-E/GLUL	3
GO:0001656	metanephros development	0.634292	STAT1	1
GO:0033273	response to vitamin	0.634292	CXCL10	1
GO:0034103	regulation of tissue remodeling	0.634292	SYT7	1
GO:0048477	oogenesis	0.634292	REC8	1
GO:0051899	membrane depolarization	0.634292	HSH2D	1
GO:0019722	calcium-mediated signaling	0.634421	CXCR6/GBP1	2
GO:0016485	protein processing	0.636732	CASP1/CTSS	2
GO:0034765	regulation of ion transmembrane transport	0.636732	CXCL11/CXCL10/CTSS/FXYD3	4
GO:0009953	dorsal/ventral pattern formation	0.636732	FOXA1	1
GO:1900407	regulation of cellular response to oxidative stress	0.636732	GCH1	1
GO:1905897	regulation of response to endoplasmic reticulum stress	0.636732	AGR2	1
GO:0051169	nuclear transport	0.637522	PML/IFI27/MX2	3
GO:0019935	cyclic-nucleotide-mediated signaling	0.637522	CXCL11/CXCL10	2
GO:0032386	regulation of intracellular transport	0.637522	GZMB/IFI27/MX2	3
GO:0031424	keratinization	0.637522	KRT13/KRT19	2
GO:0006497	protein lipidation	0.637522	GLUL	1
GO:0014909	smooth muscle cell migration	0.637522	IGFBP3	1
GO:0045132	meiotic chromosome segregation	0.637522	REC8	1
GO:0045185	maintenance of protein location	0.637522	PML	1
GO:0072080	nephron tubule development	0.637522	STAT1	1
GO:2000117	negative regulation of cysteine-type endopeptidase activity	0.637522	LAMP3	1
GO:0072503	cellular divalent inorganic cation homeostasis	0.637556	CXCR6/CXCL11/CXCL10/PML	4
GO:0031589	cell-substrate adhesion	0.638432	GBP1/CD96/AGR2	3
GO:0062197	cellular response to chemical stress	0.63906	PML/GCH1/GPX2	3
GO:0045778	positive regulation of ossification	0.63906	ISG15	1
GO:0051591	response to cAMP	0.63906	STAT1	1
GO:0060993	kidney morphogenesis	0.63906	STAT1	1
GO:1901264	carbohydrate derivative transport	0.63906	AGR2	1
GO:1904035	regulation of epithelial cell apoptotic process	0.63906	HLA-G	1
GO:0016064	immunoglobulin mediated immune response	0.639867	HLA-E/CD74	2
GO:0003073	regulation of systemic arterial blood pressure	0.64134	CYP4F12	1
GO:0045638	negative regulation of myeloid cell differentiation	0.64134	TLR3	1
GO:0061326	renal tubule development	0.64134	STAT1	1
GO:0070167	regulation of biomineral tissue development	0.64134	ISG15	1
GO:0110149	regulation of biomineralization	0.64134	ISG15	1
GO:0051648	vesicle localization	0.643366	MX1/MX2	2
GO:0035249	synaptic transmission, glutamatergic	0.64516	GLUL	1
GO:0006457	protein folding	0.645491	B2M/CD74	2
GO:0051052	regulation of DNA metabolic process	0.64566	PARP9/PML/DTX3L	3
GO:2000146	negative regulation of cell motility	0.64566	CD74/BST2/IGFBP3	3
GO:0010038	response to metal ion	0.646144	B2M/SYT7/SYT8	3
GO:0035710	CD4-positive, alpha-beta T cell activation	0.646144	LGALS9	1
GO:0036473	cell death in response to oxidative stress	0.646144	PML	1
GO:0043648	dicarboxylic acid metabolic process	0.646144	GLUL	1
GO:0050764	regulation of phagocytosis	0.646144	SYT7	1
GO:1901184	regulation of ERBB signaling pathway	0.646144	AGR2	1
GO:0051098	regulation of binding	0.647468	B2M/PARP9/DTX3L	3
GO:0010771	negative regulation of cell morphogenesis involved in differentiation	0.648586	GBP1	1
GO:0030316	osteoclast differentiation	0.648586	TLR3	1
GO:0042158	lipoprotein biosynthetic process	0.648586	GLUL	1
GO:2001243	negative regulation of intrinsic apoptotic signaling pathway	0.648586	CD74	1
GO:0007188	adenylate cyclase-modulating G protein-coupled receptor signaling pathway	0.648586	CXCL11/CXCL10	2
GO:1904951	positive regulation of establishment of protein localization	0.651545	GZMB/HLA-E/GLUL	3
GO:0051817	modulation of process of other organism involved in symbiotic interaction	0.651545	IFI27	1
GO:0090277	positive regulation of peptide hormone secretion	0.651545	GLUL	1
GO:0000302	response to reactive oxygen species	0.651898	STAT1/GCH1	2
GO:0045444	fat cell differentiation	0.651898	PSMB8/KLF5	2
GO:0071695	anatomical structure maturation	0.651898	REC8/FOXA1	2
GO:0036503	ERAD pathway	0.653575	FBXO6	1
GO:0045807	positive regulation of endocytosis	0.653575	B2M	1
GO:0050848	regulation of calcium-mediated signaling	0.653575	GBP1	1
GO:0001708	cell fate specification	0.655558	FOXA1	1
GO:0002792	negative regulation of peptide secretion	0.655558	CD74	1
GO:0019217	regulation of fatty acid metabolic process	0.655558	CD74	1
GO:0044264	cellular polysaccharide metabolic process	0.655558	B3GNT3	1
GO:0044773	mitotic DNA damage checkpoint	0.655558	PML	1
GO:1902882	regulation of response to oxidative stress	0.655558	GCH1	1
GO:0050803	regulation of synapse structure or activity	0.661914	MX1/MX2	2
GO:0048661	positive regulation of smooth muscle cell proliferation	0.662979	STAT1	1
GO:1901570	fatty acid derivative biosynthetic process	0.662979	CD74	1
GO:0001824	blastocyst development	0.666026	ELF3	1
GO:0002027	regulation of heart rate	0.666026	GCH1	1
GO:0120034	positive regulation of plasma membrane bounded cell projection assembly	0.666026	EPS8L1	1
GO:0030301	cholesterol transport	0.669435	SYT7	1
GO:0048259	regulation of receptor-mediated endocytosis	0.669435	B2M	1
GO:0033002	muscle cell proliferation	0.669676	STAT1/IGFBP3	2
GO:0042593	glucose homeostasis	0.670378	OAS1/FOXA1	2
GO:0014812	muscle cell migration	0.670378	IGFBP3	1
GO:0032091	negative regulation of protein binding	0.670378	B2M	1
GO:0032414	positive regulation of ion transmembrane transporter activity	0.670378	CTSS	1
GO:0034446	substrate adhesion-dependent cell spreading	0.670378	GBP1	1
GO:0046928	regulation of neurotransmitter secretion	0.670378	SYT7	1
GO:0071156	regulation of cell cycle arrest	0.670378	PML	1
GO:0033500	carbohydrate homeostasis	0.671453	OAS1/FOXA1	2
GO:0072330	monocarboxylic acid biosynthetic process	0.671453	IDO1/CD74	2
GO:0050905	neuromuscular process	0.673295	GCH1	1
GO:0006024	glycosaminoglycan biosynthetic process	0.675766	B3GNT3	1
GO:0007229	integrin-mediated signaling pathway	0.675766	ISG15	1
GO:0008593	regulation of Notch signaling pathway	0.675766	ELF3	1
GO:0044774	mitotic DNA integrity checkpoint	0.675766	PML	1
GO:0018958	phenol-containing compound metabolic process	0.679277	GCH1	1
GO:0009636	response to toxic substance	0.679277	GCH1/GPX2	2
GO:0042692	muscle cell differentiation	0.679611	CXCL10/KLF5/KRT19	3
GO:0007041	lysosomal transport	0.681393	DTX3L	1
GO:0009141	nucleoside triphosphate metabolic process	0.681393	CMPK2	1
GO:0072009	nephron epithelium development	0.681393	STAT1	1
GO:0006486	protein glycosylation	0.681687	MUC20/B3GNT3	2
GO:0043413	macromolecule glycosylation	0.681687	MUC20/B3GNT3	2
GO:0071560	cellular response to transforming growth factor beta stimulus	0.681687	PML/PEG10	2
GO:0019318	hexose metabolic process	0.686046	OAS1/IGFBP3	2
GO:0045926	negative regulation of growth	0.686046	PML/BST2	2
GO:0050678	regulation of epithelial cell proliferation	0.686046	B2M/STAT1/GLUL	3
GO:0005976	polysaccharide metabolic process	0.686046	B3GNT3	1
GO:0010927	cellular component assembly involved in morphogenesis	0.686046	KRT19	1
GO:0040013	negative regulation of locomotion	0.687554	CD74/BST2/IGFBP3	3
GO:0001676	long-chain fatty acid metabolic process	0.687554	CYP4F12	1
GO:0007009	plasma membrane organization	0.687554	SYT7	1
GO:0035821	modulation of process of other organism	0.687554	IFI27	1
GO:1903510	mucopolysaccharide metabolic process	0.687554	B3GNT3	1
GO:0008016	regulation of heart contraction	0.687554	GCH1/FXYD3	2
GO:0030072	peptide hormone secretion	0.689698	GLUL/SYT7	2
GO:0009062	fatty acid catabolic process	0.689723	CYP4F12	1
GO:0032411	positive regulation of transporter activity	0.689723	CTSS	1
GO:0098693	regulation of synaptic vesicle cycle	0.689723	SYT7	1
GO:0071559	response to transforming growth factor beta	0.690608	PML/PEG10	2
GO:0051271	negative regulation of cellular component movement	0.69102	CD74/BST2/IGFBP3	3
GO:0006023	aminoglycan biosynthetic process	0.692317	B3GNT3	1
GO:0030518	intracellular steroid hormone receptor signaling pathway	0.694465	FOXA1	1
GO:0034968	histone lysine methylation	0.694465	MECOM	1
GO:0046620	regulation of organ growth	0.694465	IL7	1
GO:1903828	negative regulation of cellular protein localization	0.694465	GBP1	1
GO:0030282	bone mineralization	0.696166	ISG15	1
GO:0043666	regulation of phosphoprotein phosphatase activity	0.696166	IGFBP3	1
GO:0045446	endothelial cell differentiation	0.696166	TJP3	1
GO:0051341	regulation of oxidoreductase activity	0.696166	GCH1	1
GO:1904019	epithelial cell apoptotic process	0.696166	HLA-G	1
GO:0007187	G protein-coupled receptor signaling pathway, coupled to cyclic nucleotide second messenger	0.698209	CXCL11/CXCL10	2
GO:0015918	sterol transport	0.699036	SYT7	1
GO:0007517	muscle organ development	0.699036	SMTNL1/CXCL10/KLF5	3
GO:0033157	regulation of intracellular protein transport	0.699036	GZMB/IFI27	2
GO:0043406	positive regulation of MAP kinase activity	0.699036	CD74/MUC20	2
GO:0031330	negative regulation of cellular catabolic process	0.699457	PML/LAMP3	2
GO:0032412	regulation of ion transmembrane transporter activity	0.699457	CTSS/FXYD3	2
GO:0070085	glycosylation	0.699457	MUC20/B3GNT3	2
GO:0007127	meiosis I	0.699457	REC8	1
GO:0051153	regulation of striated muscle cell differentiation	0.699457	CXCL10	1
GO:0051588	regulation of neurotransmitter transport	0.702679	SYT7	1
GO:0046883	regulation of hormone secretion	0.703069	GLUL/SYT7	2
GO:0072331	signal transduction by p53 class mediator	0.703069	CD74/PML	2
GO:0010906	regulation of glucose metabolic process	0.703842	IGFBP3	1
GO:0031398	positive regulation of protein ubiquitination	0.703842	NMI	1
GO:0120254	olefinic compound metabolic process	0.703842	CYP4F12	1
GO:0015850	organic hydroxy compound transport	0.703842	SYT7/SYT8	2
GO:0010811	positive regulation of cell-substrate adhesion	0.706567	AGR2	1
GO:0042752	regulation of circadian rhythm	0.706567	PML	1
GO:0009100	glycoprotein metabolic process	0.70847	FBXO6/MUC20/B3GNT3	3
GO:0007173	epidermal growth factor receptor signaling pathway	0.709277	AGR2	1
GO:0061982	meiosis I cell cycle process	0.712367	REC8	1
GO:0003014	renal system process	0.71435	CYP4F12	1
GO:0030968	endoplasmic reticulum unfolded protein response	0.71435	AGR2	1
GO:0034605	cellular response to heat	0.71435	CXCL10	1
GO:0045927	positive regulation of growth	0.71435	IL7/AGR2	2
GO:0001558	regulation of cell growth	0.715134	PML/BST2/IGFBP3	3
GO:2000134	negative regulation of G1/S transition of mitotic cell cycle	0.716801	PML	1
GO:0022898	regulation of transmembrane transporter activity	0.717757	CTSS/FXYD3	2
GO:0017015	regulation of transforming growth factor beta receptor signaling pathway	0.719381	PEG10	1
GO:0072089	stem cell proliferation	0.721931	MECOM	1
GO:1903409	reactive oxygen species biosynthetic process	0.721931	GCH1	1
GO:0006816	calcium ion transport	0.723886	CXCL11/CXCL10/PML	3
GO:0000041	transition metal ion transport	0.724033	B2M	1
GO:1903844	regulation of cellular response to transforming growth factor beta stimulus	0.724033	PEG10	1
GO:0072659	protein localization to plasma membrane	0.726274	GBP1/AGR2	2
GO:0006766	vitamin metabolic process	0.728976	CYP4F12	1
GO:0010508	positive regulation of autophagy	0.728976	TRIM22	1
GO:0046887	positive regulation of hormone secretion	0.728976	GLUL	1
GO:0032868	response to insulin	0.729099	STAT1/TNFSF10	2
GO:0018022	peptidyl-lysine methylation	0.730718	MECOM	1
GO:1902807	negative regulation of cell cycle G1/S phase transition	0.730718	PML	1
GO:0051656	establishment of organelle localization	0.730718	LGALS9/MX1/MX2	3
GO:0006165	nucleoside diphosphate phosphorylation	0.732543	CMPK2	1
GO:0006997	nucleus organization	0.732543	PML	1
GO:0090101	negative regulation of transmembrane receptor protein serine/threonine kinase signaling pathway	0.732543	PEG10	1
GO:0043542	endothelial cell migration	0.732827	GLUL/S100P	2
GO:0021700	developmental maturation	0.73407	REC8/FOXA1	2
GO:0060047	heart contraction	0.73407	GCH1/FXYD3	2
GO:0046683	response to organophosphorus	0.73407	STAT1	1
GO:0046939	nucleotide phosphorylation	0.736822	CMPK2	1
GO:0097193	intrinsic apoptotic signaling pathway	0.739447	CD74/PML	2
GO:0032409	regulation of transporter activity	0.741179	CTSS/FXYD3	2
GO:0030183	B cell differentiation	0.741824	IL7	1
GO:0000724	double-strand break repair via homologous recombination	0.742925	REC8	1
GO:0046330	positive regulation of JNK cascade	0.742925	TLR3	1
GO:0055076	transition metal ion homeostasis	0.742925	B2M	1
GO:0072329	monocarboxylic acid catabolic process	0.742925	CYP4F12	1
GO:0051604	protein maturation	0.742925	CASP1/CTSS	2
GO:0035304	regulation of protein dephosphorylation	0.745027	IGFBP3	1
GO:0043401	steroid hormone mediated signaling pathway	0.745027	FOXA1	1
GO:0000725	recombinational repair	0.746298	REC8	1
GO:0007266	Rho protein signal transduction	0.746298	EPS8L1	1
GO:0009411	response to UV	0.746298	PML	1
GO:0072655	establishment of protein localization to mitochondrion	0.746298	GZMB	1
GO:0051348	negative regulation of transferase activity	0.746298	DTX3L/SERPINB3	2
GO:0043434	response to peptide hormone	0.747071	STAT1/STAT2/TNFSF10	3
GO:0003015	heart process	0.747272	GCH1/FXYD3	2
GO:0032355	response to estradiol	0.747272	FOXA1	1
GO:1903322	positive regulation of protein modification by small protein conjugation or removal	0.747272	NMI	1
GO:0007006	mitochondrial membrane organization	0.748562	GZMB	1
GO:0007224	smoothened signaling pathway	0.748562	FOXA1	1
GO:0007292	female gamete generation	0.748562	REC8	1
GO:0072073	kidney epithelium development	0.748562	STAT1	1
GO:0051258	protein polymerization	0.749404	MX1/MX2	2
GO:0016571	histone methylation	0.749404	MECOM	1
GO:0045598	regulation of fat cell differentiation	0.749404	KLF5	1
GO:0072006	nephron development	0.749404	STAT1	1
GO:0097549	chromatin organization involved in negative regulation of transcription	0.749404	ZNFX1	1
GO:0046434	organophosphate catabolic process	0.751479	INPP1	1
GO:0070585	protein localization to mitochondrion	0.751479	GZMB	1
GO:0038127	ERBB signaling pathway	0.753948	AGR2	1
GO:0034620	cellular response to unfolded protein	0.755971	AGR2	1
GO:0042542	response to hydrogen peroxide	0.755971	STAT1	1
GO:0030216	keratinocyte differentiation	0.758631	KRT13/KRT19	2
GO:0010675	regulation of cellular carbohydrate metabolic process	0.759515	IGFBP3	1
GO:0061337	cardiac conduction	0.759515	FXYD3	1
GO:0071901	negative regulation of protein serine/threonine kinase activity	0.759515	SERPINB3	1
GO:1903670	regulation of sprouting angiogenesis	0.759515	GLUL	1
GO:0014074	response to purine-containing compound	0.76146	STAT1	1
GO:0043524	negative regulation of neuron apoptotic process	0.76146	FOXQ1	1
GO:0006606	protein import into nucleus	0.76338	PML	1
GO:0007034	vacuolar transport	0.76338	DTX3L	1
GO:0070588	calcium ion transmembrane transport	0.766524	CXCL11/CXCL10	2
GO:0051028	mRNA transport	0.767997	MX2	1
GO:0046879	hormone secretion	0.769497	GLUL/SYT7	2
GO:0045834	positive regulation of lipid metabolic process	0.769844	CD74	1
GO:0010977	negative regulation of neuron projection development	0.771666	B2M	1
GO:0062013	positive regulation of small molecule metabolic process	0.771666	CD74	1
GO:0070838	divalent metal ion transport	0.772257	CXCL11/CXCL10/PML	3
GO:0009132	nucleoside diphosphate metabolic process	0.773465	CMPK2	1
GO:0031667	response to nutrient levels	0.774075	STAT1/CXCL10/GLUL	3
GO:0051346	negative regulation of hydrolase activity	0.774075	LAMP3/BST2/SERPINB3	3
GO:0001890	placenta development	0.774384	KRT19	1
GO:0034401	chromatin organization involved in regulation of transcription	0.774384	ZNFX1	1
GO:1901214	regulation of neuron death	0.77829	HLA-F/FOXQ1	2
GO:0007519	skeletal muscle tissue development	0.77829	KLF5	1
GO:0030203	glycosaminoglycan metabolic process	0.77829	B3GNT3	1
GO:0072511	divalent inorganic cation transport	0.778954	CXCL11/CXCL10/PML	3
GO:0055067	monovalent inorganic cation homeostasis	0.778954	CYP4F12	1
GO:2000058	regulation of ubiquitin-dependent protein catabolic process	0.778954	PML	1
GO:0009895	negative regulation of catabolic process	0.778954	PML/LAMP3	2
GO:0009914	hormone transport	0.778954	GLUL/SYT7	2
GO:0007286	spermatid development	0.780817	REC8	1
GO:0001667	ameboidal-type cell migration	0.781085	PML/GLUL/S100P	3
GO:0000070	mitotic sister chromatid segregation	0.782046	REC8	1
GO:0000723	telomere maintenance	0.782046	PML	1
GO:0007338	single fertilization	0.78411	SYT8	1
GO:0009267	cellular response to starvation	0.784864	GLUL	1
GO:0021915	neural tube development	0.784864	FOXA1	1
GO:0031214	biomineral tissue development	0.784864	ISG15	1
GO:0110148	biomineralization	0.784864	ISG15	1
GO:0046165	alcohol biosynthetic process	0.786695	GCH1	1
GO:0001655	urogenital system development	0.786695	STAT1/FOXA1	2
GO:0016482	cytosolic transport	0.787853	SYT7	1
GO:0008202	steroid metabolic process	0.787853	APOL2/APOL1	2
GO:0016049	cell growth	0.787853	PML/BST2/IGFBP3	3
GO:0007093	mitotic cell cycle checkpoint	0.787853	PML	1
GO:0009408	response to heat	0.787853	CXCL10	1
GO:0035967	cellular response to topologically incorrect protein	0.787853	AGR2	1
GO:0048515	spermatid differentiation	0.787853	REC8	1
GO:2001242	regulation of intrinsic apoptotic signaling pathway	0.787853	CD74	1
GO:0045931	positive regulation of mitotic cell cycle	0.79174	FOXA1	1
GO:0060538	skeletal muscle organ development	0.79174	KLF5	1
GO:0051100	negative regulation of binding	0.793223	B2M	1
GO:0055002	striated muscle cell development	0.793223	KRT19	1
GO:0032874	positive regulation of stress-activated MAPK cascade	0.794685	TLR3	1
GO:0034614	cellular response to reactive oxygen species	0.794685	GCH1	1
GO:0030856	regulation of epithelial cell differentiation	0.796126	STAT1	1
GO:0051170	import into nucleus	0.796126	PML	1
GO:1990778	protein localization to cell periphery	0.79638	GBP1/AGR2	2
GO:0006022	aminoglycan metabolic process	0.797117	B3GNT3	1
GO:0070304	positive regulation of stress-activated protein kinase signaling cascade	0.797117	TLR3	1
GO:0009101	glycoprotein biosynthetic process	0.797946	MUC20/B3GNT3	2
GO:0090150	establishment of protein localization to membrane	0.797946	GZMB/RTP4	2
GO:0006633	fatty acid biosynthetic process	0.798086	CD74	1
GO:0010721	negative regulation of cell development	0.798606	GBP1/B2M	2
GO:0007033	vacuole organization	0.798606	SYT7	1
GO:0032200	telomere organization	0.798606	PML	1
GO:0035725	sodium ion transmembrane transport	0.798606	FXYD3	1
GO:0071902	positive regulation of protein serine/threonine kinase activity	0.799966	CD74/MUC20	2
GO:0010921	regulation of phosphatase activity	0.799966	IGFBP3	1
GO:0010506	regulation of autophagy	0.802561	TRIM22/LAMP3	2
GO:0140013	meiotic nuclear division	0.803491	REC8	1
GO:0048638	regulation of developmental growth	0.811103	IL7/AGR2	2
GO:0090288	negative regulation of cellular response to growth factor stimulus	0.812422	PEG10	1
GO:0090316	positive regulation of intracellular protein transport	0.812422	GZMB	1
GO:2001252	positive regulation of chromosome organization	0.812422	PML	1
GO:0055001	muscle cell development	0.814069	KRT19	1
GO:0001936	regulation of endothelial cell proliferation	0.81439	STAT1	1
GO:0006479	protein methylation	0.81439	MECOM	1
GO:0006611	protein export from nucleus	0.81439	IFI27	1
GO:0008213	protein alkylation	0.81439	MECOM	1
GO:0046488	phosphatidylinositol metabolic process	0.815427	INPP1	1
GO:2001257	regulation of cation channel activity	0.815427	CTSS	1
GO:0007178	transmembrane receptor protein serine/threonine kinase signaling pathway	0.815427	PML/PEG10	2
GO:0070997	neuron death	0.816285	HLA-F/FOXQ1	2
GO:0051147	regulation of muscle cell differentiation	0.816285	CXCL10	1
GO:0031345	negative regulation of cell projection organization	0.819854	B2M	1
GO:0009913	epidermal cell differentiation	0.822066	KRT13/KRT19	2
GO:0010631	epithelial cell migration	0.822066	GLUL/S100P	2
GO:0006575	cellular modified amino acid metabolic process	0.822483	GCH1	1
GO:0035265	organ growth	0.823554	IL7	1
GO:0048167	regulation of synaptic plasticity	0.823554	SYT7	1
GO:0090132	epithelium migration	0.82417	GLUL/S100P	2
GO:0021953	central nervous system neuron differentiation	0.82417	B2M	1
GO:0044272	sulfur compound biosynthetic process	0.82417	B3GNT3	1
GO:1903046	meiotic cell cycle process	0.825644	REC8	1
GO:0046578	regulation of Ras protein signal transduction	0.827103	EPS8L1	1
GO:0031497	chromatin assembly	0.828546	ZNFX1	1
GO:0000819	sister chromatid segregation	0.829952	REC8	1
GO:0090130	tissue migration	0.829952	GLUL/S100P	2
GO:0009749	response to glucose	0.830945	GLUL	1
GO:0007626	locomotory behavior	0.832341	IDO1	1
GO:0001935	endothelial cell proliferation	0.832887	STAT1	1
GO:0009755	hormone-mediated signaling pathway	0.832887	FOXA1	1
GO:0017038	protein import	0.832887	PML	1
GO:0031032	actomyosin structure organization	0.832887	KRT19	1
GO:0050657	nucleic acid transport	0.832887	MX2	1
GO:0050658	RNA transport	0.832887	MX2	1
GO:2000377	regulation of reactive oxygen species metabolic process	0.832887	GCH1	1
GO:0031099	regeneration	0.834235	KLF5	1
GO:0009746	response to hexose	0.835568	GLUL	1
GO:0001701	in utero embryonic development	0.836447	ELF3/KRT19	2
GO:0051236	establishment of RNA localization	0.836447	MX2	1
GO:0051168	nuclear export	0.837751	IFI27	1
GO:0035637	multicellular organismal signaling	0.839874	FXYD3	1
GO:0042594	response to starvation	0.839874	GLUL	1
GO:0071383	cellular response to steroid hormone stimulus	0.839874	FOXA1	1
GO:0034284	response to monosaccharide	0.840693	GLUL	1
GO:0046890	regulation of lipid biosynthetic process	0.840693	CD74	1
GO:0045766	positive regulation of angiogenesis	0.841792	TLR3	1
GO:0031331	positive regulation of cellular catabolic process	0.841792	TRIM22/DTX3L	2
GO:0035303	regulation of dephosphorylation	0.84273	IGFBP3	1
GO:0006109	regulation of carbohydrate metabolic process	0.843065	IGFBP3	1
GO:0006612	protein targeting to membrane	0.843065	RTP4	1
GO:0045216	cell-cell junction organization	0.843065	TJP3	1
GO:0050679	positive regulation of epithelial cell proliferation	0.844268	GLUL	1
GO:0030198	extracellular matrix organization	0.844812	CTSS/ELF3	2
GO:0030278	regulation of ossification	0.844812	ISG15	1
GO:0006631	fatty acid metabolic process	0.844812	CD74/CYP4F12	2
GO:0043062	extracellular structure organization	0.844812	CTSS/ELF3	2
GO:0045787	positive regulation of cell cycle	0.844812	PML/FOXA1	2
GO:0016051	carbohydrate biosynthetic process	0.844871	B3GNT3	1
GO:0043523	regulation of neuron apoptotic process	0.845909	FOXQ1	1
GO:1901653	cellular response to peptide	0.845909	STAT1/KLF5	2
GO:0007623	circadian rhythm	0.85143	PML	1
GO:0006333	chromatin assembly or disassembly	0.853611	ZNFX1	1
GO:0017148	negative regulation of translation	0.853611	GZMB	1
GO:0031669	cellular response to nutrient levels	0.854239	GLUL	1
GO:0042445	hormone metabolic process	0.854239	FOXA1	1
GO:0032388	positive regulation of intracellular transport	0.855298	GZMB	1
GO:0001503	ossification	0.858845	ISG15/IGFBP3	2
GO:0045665	negative regulation of neuron differentiation	0.858845	B2M	1
GO:0032869	cellular response to insulin stimulus	0.859855	STAT1	1
GO:0007160	cell-matrix adhesion	0.865118	CD96	1
GO:0001649	osteoblast differentiation	0.86607	IGFBP3	1
GO:0009266	response to temperature stimulus	0.86794	CXCL10	1
GO:0009743	response to carbohydrate	0.86794	GLUL	1
GO:1904018	positive regulation of vasculature development	0.870213	TLR3	1
GO:0006403	RNA localization	0.87066	MX2	1
GO:0044242	cellular lipid catabolic process	0.87066	CYP4F12	1
GO:0010594	regulation of endothelial cell migration	0.872418	GLUL	1
GO:0034249	negative regulation of cellular amide metabolic process	0.872418	GZMB	1
GO:0006323	DNA packaging	0.874583	ZNFX1	1
GO:0006814	sodium ion transport	0.875425	FXYD3	1
GO:0006813	potassium ion transport	0.876256	FXYD3	1
GO:0051402	neuron apoptotic process	0.87959	FOXQ1	1
GO:0006469	negative regulation of protein kinase activity	0.88038	SERPINB3	1
GO:0043543	protein acylation	0.882383	GLUL	1
GO:0009314	response to radiation	0.886429	CXCL10/PML	2
GO:0031668	cellular response to extracellular stimulus	0.886994	GLUL	1
GO:0051896	regulation of protein kinase B signaling	0.886994	HLA-G	1
GO:0051321	meiotic cell cycle	0.887251	REC8	1
GO:0090092	regulation of transmembrane receptor protein serine/threonine kinase signaling pathway	0.887251	PEG10	1
GO:0009896	positive regulation of catabolic process	0.890002	TRIM22/DTX3L	2
GO:0050804	modulation of chemical synaptic transmission	0.890002	GLUL/SYT7	2
GO:0099177	regulation of trans-synaptic signaling	0.890002	GLUL/SYT7	2
GO:1901617	organic hydroxy compound biosynthetic process	0.890002	GCH1	1
GO:0007611	learning or memory	0.891778	B2M	1
GO:0015931	nucleobase-containing compound transport	0.892425	MX2	1
GO:0061448	connective tissue development	0.893063	FOXA1	1
GO:0033673	negative regulation of kinase activity	0.898694	SERPINB3	1
GO:0016570	histone modification	0.898694	DTX3L/MECOM	2
GO:0006839	mitochondrial transport	0.900544	GZMB	1
GO:0030258	lipid modification	0.900544	INPP1	1
GO:0050907	detection of chemical stimulus involved in sensory perception	0.900544	OR2I1P/RTP4	2
GO:0098813	nuclear chromosome segregation	0.900795	REC8	1
GO:0007281	germ cell development	0.903322	REC8	1
GO:0043491	protein kinase B signaling	0.905698	HLA-G	1
GO:0016569	covalent chromatin modification	0.905698	DTX3L/MECOM	2
GO:0001822	kidney development	0.909572	STAT1	1
GO:0140014	mitotic nuclear division	0.911852	REC8	1
GO:0016311	dephosphorylation	0.912386	INPP1/IGFBP3	2
GO:0072593	reactive oxygen species metabolic process	0.912718	GCH1	1
GO:0072001	renal system development	0.915757	STAT1	1
GO:0050768	negative regulation of neurogenesis	0.917849	B2M	1
GO:0006310	DNA recombination	0.920701	REC8	1
GO:0010632	regulation of epithelial cell migration	0.921855	GLUL	1
GO:0090068	positive regulation of cell cycle process	0.92219	PML	1
GO:0048511	rhythmic process	0.924088	PML	1
GO:0010769	regulation of cell morphogenesis involved in differentiation	0.926039	GBP1	1
GO:0018105	peptidyl-serine phosphorylation	0.926039	SMTNL1	1
GO:0042254	ribosome biogenesis	0.926039	GLUL	1
GO:0090287	regulation of cellular response to growth factor stimulus	0.926039	PEG10	1
GO:0043414	macromolecule methylation	0.931145	MECOM	1
GO:0009416	response to light stimulus	0.931145	PML	1
GO:0051961	negative regulation of nervous system development	0.931145	B2M	1
GO:0006470	protein dephosphorylation	0.932957	IGFBP3	1
GO:0051056	regulation of small GTPase mediated signal transduction	0.932957	EPS8L1	1
GO:0071375	cellular response to peptide hormone stimulus	0.9371	STAT1	1
GO:0018209	peptidyl-serine modification	0.938531	SMTNL1	1
GO:0007059	chromosome segregation	0.938684	REC8	1
GO:0006650	glycerophospholipid metabolic process	0.942672	INPP1	1
GO:0007596	blood coagulation	0.942672	IRF1	1
GO:0016042	lipid catabolic process	0.942672	CYP4F12	1
GO:0007265	Ras protein signal transduction	0.943445	EPS8L1	1
GO:0048545	response to steroid hormone	0.943445	FOXA1	1
GO:0007599	hemostasis	0.944096	IRF1	1
GO:0050817	coagulation	0.944178	IRF1	1
GO:0003002	regionalization	0.946474	FOXA1	1
[truncated: 32 more rows]

## Sheet: Table S4
Supplementary Table 4. Functional annotation for pyroptosis phenotype-related genes (Kyoto Encyclopedia of Genes and Genomes).
ID	Description	p.adjust	geneID	Count
hsa04612	Antigen processing and presentation	8.7966e-20	3805/5721/3134/3133/4261/6890/3106/3105/6891/567/972/3108/5720/6892/3107/3122/1520/3127/3135	19
hsa05169	Epstein-Barr virus infection	4.10363e-13	3134/3133/6890/3106/3105/6891/567/3108/6772/3627/6892/3107/4939/3122/3127/6773/4940/3135/9636/4938	20
hsa05330	Allograft rejection	1.08924e-10	3002/3134/3133/3106/3105/3108/3107/3122/3127/3135	10
hsa05332	Graft-versus-host disease	2.30197e-10	3002/3134/3133/3106/3105/3108/3107/3122/3127/3135	10
hsa04940	Type I diabetes mellitus	2.30197e-10	3002/3134/3133/3106/3105/3108/3107/3122/3127/3135	10
hsa05164	Influenza A	2.30197e-10	4261/3108/6772/3627/834/5371/4939/3122/3127/6773/7098/8743/4940/4599/4600/4938	16
hsa05320	Autoimmune thyroid disease	1.70171e-09	3002/3134/3133/3106/3105/3108/3107/3122/3127/3135	10
hsa05168	Herpes simplex virus 1 infection	6.27437e-09	3134/3133/6890/3106/3105/6891/567/972/3108/6772/6892/5371/3107/4939/3122/3127/6773/7098/684/4940/3135/8764/4938	23
hsa05416	Viral myocarditis	1.02736e-07	3134/3133/3106/3105/3108/3107/3122/3127/3135	9
hsa04145	Phagosome	4.52226e-07	3134/3133/6890/3106/3105/6891/3108/3107/3122/1520/3127/3135	12
hsa05170	Human immunodeficiency virus 1 infection	2.12988e-06	3134/3133/6890/3106/3105/6891/567/6892/3107/140564/684/3135/60489	13
hsa05171	Coronavirus disease - COVID-19	3.65134e-05	6772/3627/629/834/4939/6773/7098/4940/4599/9636/4600/4938	12
hsa05165	Human papillomavirus infection	5.15629e-05	3134/3133/3106/3659/3105/6772/3107/6773/8638/7098/4599/3135/9636/4600	14
hsa04621	NOD-like receptor signaling pathway	0.000141357	115361/2633/6772/834/9447/4939/6773/4940/4938/84674	10
hsa04514	Cell adhesion molecules	0.000155734	3134/3133/3106/3105/3108/3107/3122/3127/3135	9
hsa05160	Hepatitis C	0.000221605	6772/3627/4939/6773/7098/4940/4599/4600/4938	9
hsa05150	Staphylococcus aureus infection	0.000370218	3108/629/3122/3127/3075/3860/3880	7
hsa05166	Human T-cell leukemia virus 1 infection	0.00054788	3134/3133/3106/3105/567/3108/3107/3122/3127/3135	10
hsa05163	Human cytomegalovirus infection	0.000580655	3134/3133/6890/3106/3105/6891/567/6892/3107/3135	10
hsa03050	Proteasome	0.000592575	5698/5721/5696/5699/5720	5
hsa05167	Kaposi sarcoma-associated herpesvirus infection	0.000873488	3134/3133/3106/3105/6772/3107/6773/7098/3135	9
hsa04218	Cellular senescence	0.000999335	3805/3134/3133/3106/3105/3107/3135/3486	8
hsa04650	Natural killer cell mediated cytotoxicity	0.0019224	3002/3133/3106/3105/3107/8743/3135	7
hsa05152	Tuberculosis	0.00242012	4261/972/3108/6772/3122/1520/843/3127	8
hsa05162	Measles	0.00253217	6772/4939/6773/4940/4599/4600/4938	7
hsa04640	Hematopoietic cell lineage	0.0155874	924/3108/3574/3122/3127	5
hsa04061	Viral protein interaction with cytokine and cytokine receptor	0.0156752	6373/3627/8743/8764/6367	5
hsa05310	Asthma	0.0163192	3108/3122/3127	3
hsa04625	C-type lectin receptor signaling pathway	0.0172697	3659/6772/834/6773/6367	5
hsa05321	Inflammatory bowel disease	0.0173276	3108/6772/3122/3127	4
hsa04622	RIG-I-like receptor signaling pathway	0.0207791	3627/843/79132/9636	4
hsa04217	Necroptosis	0.0207791	6772/834/6773/7098/8743/2752	6
hsa05145	Toxoplasmosis	0.0207791	4261/3108/6772/3122/3127	5
hsa05340	Primary immunodeficiency	0.0239607	4261/6890/6891	3
hsa05140	Leishmaniasis	0.0270681	3108/6772/3122/3127	4
hsa04672	Intestinal immune network for IgA production	0.0444513	3108/3122/3127	3
hsa04062	Chemokine signaling pathway	0.0444513	10663/6373/6772/3627/6773/6367	6
hsa04144	Endocytosis	0.0447082	3134/3133/3106/3105/5371/3107/3135	7
hsa04658	Th1 and Th2 cell differentiation	0.0447082	3108/6772/3122/3127	4
hsa05203	Viral carcinogenesis	0.0539812	3134/3133/3106/3105/3107/3135	6
hsa04620	Toll-like receptor signaling pathway	0.0638568	6373/6772/3627/7098	4
hsa04659	Th17 cell differentiation	0.0704727	3108/6772/3122/3127	4
hsa04623	Cytosolic DNA-sensing pathway	0.0743464	3627/834/9447	3
hsa04060	Cytokine-cytokine receptor interaction	0.0849472	10663/6373/3627/3574/8743/8764/6367	7
hsa04210	Apoptosis	0.135343	3002/1520/843/8743	4
hsa05143	African trypanosomiasis	0.143867	3620/8542	2
hsa05323	Rheumatoid arthritis	0.17918	3108/3122/3127	3
hsa01240	Biosynthesis of cofactors	0.179745	3620/129607/2643/54575	4
hsa02010	ABC transporters	0.190619	6890/6891	2
hsa05161	Hepatitis B	0.203199	6772/843/6773/7098	4
hsa04668	TNF signaling pathway	0.253455	3659/3627/843	3
hsa00590	Arachidonic acid metabolism	0.299633	874/2877	2
hsa05202	Transcriptional misregulation in cancer	0.304421	3002/51513/5371/3486	4
hsa04924	Renin secretion	0.344795	9635/22802	2
hsa04917	Prolactin signaling pathway	0.344795	3659/6772	2
hsa00910	Nitrogen metabolism	0.344795	2752	1
hsa05322	Systemic lupus erythematosus	0.344795	3108/3122/3127	3
hsa04120	Ubiquitin mediated proteolysis	0.370299	9246/5371/7318	3
hsa05133	Pertussis	0.374021	3659/834	2
hsa00980	Metabolism of xenobiotics by cytochrome P450	0.382692	874/54575	2
hsa00220	Arginine biosynthesis	0.402123	2752	1
hsa04610	Complement and coagulation cascades	0.421406	629/3075	2
hsa04630	JAK-STAT signaling pathway	0.436789	6772/3574/6773	3
hsa05235	PD-L1 expression and PD-1 checkpoint pathway in cancer	0.436789	116071/6772	2
hsa00790	Folate biosynthesis	0.437364	2643	1
hsa00601	Glycosphingolipid biosynthesis - lacto and neolacto series	0.445134	10331	1
hsa00053	Ascorbate and aldarate metabolism	0.473119	54575	1
hsa00630	Glyoxylate and dicarboxylate metabolism	0.473119	2752	1
hsa04972	Pancreatic secretion	0.491792	9635/22802	2
hsa00040	Pentose and glucuronate interconversions	0.510941	54575	1
hsa00512	Mucin type O-glycan biosynthesis	0.528289	10331	1
hsa00250	Alanine	0.317079	2752	1
hsa04935	Growth hormone synthesis	0.34467	6772/3486	2
hsa00380	Tryptophan metabolism	0.574702	3620	1
hsa00860	Porphyrin metabolism	0.577801	54575	1
hsa04380	Osteoclast differentiation	0.60182	6772/6773	2
hsa04142	Lysosome	0.616947	1520/27074	2
hsa05144	Malaria	0.625122	3820	1
hsa04915	Estrogen signaling pathway	0.634432	3860/3880	2
hsa05134	Legionellosis	0.664656	834	1
hsa00240	Pyrimidine metabolism	0.664656	129607	1
hsa00480	Glutathione metabolism	0.664656	2877	1
hsa04330	Notch signaling pathway	0.664904	151636	1
hsa00140	Steroid hormone biosynthesis	0.673057	54575	1
hsa00310	Lysine degradation	0.680696	2122	1
hsa05221	Acute myeloid leukemia	0.692891	5371	1
hsa00830	Retinol metabolism	0.692891	54575	1
hsa05204	Chemical carcinogenesis - DNA adducts	0.692891	54575	1
hsa00982	Drug metabolism - cytochrome P450	0.692891	54575	1
hsa00562	Inositol phosphate metabolism	0.692891	3628	1
hsa04115	p53 signaling pathway	0.692891	3486	1
hsa01230	Biosynthesis of amino acids	0.692891	2752	1
hsa04918	Thyroid hormone synthesis	0.692891	2877	1
hsa05212	Pancreatic cancer	0.692891	6772	1
hsa05220	Chronic myeloid leukemia	0.692891	2122	1
hsa00983	Drug metabolism - other enzymes	0.709057	54575	1
hsa04727	GABAergic synapse	0.736943	2752	1
hsa04976	Bile secretion	0.736943	54575	1
hsa05130	Pathogenic Escherichia coli infection	0.736943	834/8743	2
hsa04657	IL-17 signaling pathway	0.751385	3627	1
hsa04070	Phosphatidylinositol signaling system	0.751385	3628	1
hsa05207	Chemical carcinogenesis - receptor activation	0.751385	688/54575	2
hsa04933	AGE-RAGE signaling pathway in diabetic complications	0.751385	6772	1
hsa05417	Lipid and atherosclerosis	0.751385	834/8743	2
hsa05146	Amoebiasis	0.751385	6317	1
hsa04724	Glutamatergic synapse	0.790998	2752	1
hsa04919	Thyroid hormone signaling pathway	0.808067	6772	1
hsa05132	Salmonella infection	0.816439	834/8743	2
hsa04068	FoxO signaling pathway	0.817174	8743	1
hsa04114	Oocyte meiosis	0.817174	9985	1
hsa05135	Yersinia infection	0.823152	834	1
hsa05012	Parkinson disease	0.823152	9246/7318	2
hsa04530	Tight junction	0.88195	27134	1
hsa04141	Protein processing in endoplasmic reticulum	0.88195	26270	1
hsa04613	Neutrophil extracellular trap formation	0.906507	834	1
hsa05022	Pathways of neurodegeneration - multiple diseases	0.910708	9246/7318/2877	3
hsa05014	Amyotrophic lateral sclerosis	0.923292	834/2877	2
hsa05131	Shigellosis	0.947707	834	1
hsa04010	MAPK signaling pathway	0.967561	2122	1
hsa05016	Huntington disease	0.967561	2877	1
hsa04151	PI3K-Akt signaling pathway	0.975832	3574	1

## Sheet: Table S5
Supplementary Table 5. Prognostic analysis of 146 pyroptosis phenotype-related genes using a univariate Cox regression model.
Gene	HR	HR.95L	HR.95H	p.value
KIR2DL4	0.81	0.67	0.97	0.019
RP11-291B21.2	0.86	0.77	0.96	0.007
TRGC2	0.77	0.63	0.95	0.015
ZNF683	0.84	0.74	0.95	0.0074
AC092580.4	0.89	0.81	0.98	0.016
AC002331.1	0.88	0.79	0.99	0.034
GZMB	0.94	0.87	1	0.14
PSMB9	0.94	0.86	1	0.15
USP30-AS1	0.87	0.78	0.98	0.022
APOL3	0.89	0.79	1	0.058
CD7	0.91	0.82	1	0.066
PSME2	0.83	0.69	0.99	0.042
NLRC5	0.9	0.8	1	0.11
TRGV10	0.79	0.64	0.98	0.034
GSDMB	0.73	0.64	0.83	9e-07
HCG4P11	0.61	0.46	0.79	0.00027
HLA-F	0.91	0.82	1	0.041
UBD	0.92	0.85	0.98	0.013
SMTNL1	0.86	0.71	1	0.13
CXCR6	0.92	0.81	1.1	0.24
BTN3A2	0.89	0.77	1	0.11
BTN3A3	0.91	0.79	1	0.18
HLA-E	0.85	0.72	1	0.049
CIITA	0.9	0.79	1	0.092
GPR114	0.75	0.61	0.93	0.0082
PSMB8-AS1	0.85	0.75	0.98	0.022
PSMB8	0.86	0.76	0.97	0.017
PSME2P2	0.85	0.7	1	0.096
TAP1	0.93	0.84	1	0.13
HLA-B	0.92	0.83	1	0.086
OR2I1P	0.9	0.83	0.97	0.0047
GBP4	0.92	0.83	1	0.078
IRF1	0.9	0.79	1	0.074
BATF2	0.92	0.83	1	0.069
HLA-A	0.91	0.82	1	0.086
RP11-638I2.9	0.91	0.74	1.1	0.34
LGALS17A	0.85	0.71	1	0.076
SAMD9L	0.98	0.89	1.1	0.7
IDO1	0.95	0.89	1	0.1
GBP1	0.96	0.87	1	0.31
HCP5	0.93	0.85	1	0.1
RP11-44K6.2	0.92	0.83	1	0.1
TAP2	0.94	0.83	1.1	0.32
CXCL11	0.95	0.89	1	0.14
TRBV9	0.84	0.72	0.98	0.026
UBE2L6	0.97	0.86	1.1	0.59
RP11-876N24.3	0.83	0.71	0.96	0.015
RTP4	0.9	0.82	0.99	0.036
APOL6	0.84	0.73	0.97	0.018
BTN3A1	0.87	0.74	1	0.06
B2M	0.92	0.82	1	0.18
CD74	0.94	0.86	1	0.16
ETV7	0.83	0.74	0.93	0.0019
TRIM69	0.91	0.76	1.1	0.27
XAF1	0.93	0.82	1	0.22
HLA-DMA	0.93	0.84	1	0.19
IFI35	0.97	0.85	1.1	0.58
PSMB10	0.8	0.68	0.94	0.0061
KLRB1	0.89	0.77	1	0.12
LGALS9	0.87	0.78	0.97	0.013
STAT1	0.97	0.87	1.1	0.57
CXCL10	0.97	0.92	1	0.29
ODF3B	0.93	0.81	1.1	0.27
HLA-H	0.92	0.82	1	0.17
RP11-44K6.4	0.86	0.69	1.1	0.19
IFI44L	0.98	0.9	1.1	0.63
TRIM22	0.96	0.87	1.1	0.38
GBP1P1	0.92	0.83	1	0.18
PSME1	0.84	0.68	1	0.1
TAPBP	0.91	0.77	1.1	0.29
CASP1P2	0.94	0.8	1.1	0.41
HLA-DRB6	0.99	0.92	1.1	0.86
PARP9	0.98	0.85	1.1	0.73
CFB	0.93	0.82	1	0.19
CASP1	0.95	0.86	1	0.28
PARP14	0.97	0.83	1.1	0.69
PML	0.98	0.82	1.2	0.83
HLA-C	0.91	0.8	1	0.15
RP1-50J22.4	0.66	0.52	0.83	0.00043
HLA-S	0.9	0.8	1	0.11
AIM2	0.94	0.88	1	0.061
AL359753.1	0.87	0.76	1	0.056
PARP12	0.94	0.8	1.1	0.48
TRAV21	0.93	0.79	1.1	0.41
CTD-2023M8.1	0.95	0.8	1.1	0.54
HLA-J	0.92	0.81	1	0.14
IL7	0.89	0.72	1.1	0.23
RP1-102E24.10	0.7	0.57	0.86	0.00067
OAS2	0.97	0.88	1.1	0.48
HCG4P7	0.84	0.74	0.95	0.007
APOL2	0.73	0.63	0.85	5.3e-05
IFI44	0.98	0.9	1.1	0.62
TAPBPL	0.88	0.75	1	0.099
RNF213	0.99	0.85	1.1	0.88
HLA-DRA	0.98	0.9	1.1	0.54
CTSS	0.89	0.8	1	0.047
CASP10	0.94	0.8	1.1	0.44
HLA-DRB5	0.98	0.91	1.1	0.6
APOBEC3D	0.79	0.67	0.92	0.0031
HLA-L	0.98	0.85	1.1	0.83
STAT2	0.89	0.73	1.1	0.28
IFIT3	0.99	0.91	1.1	0.79
INPP1	0.84	0.72	0.97	0.015
DDX60	1	0.9	1.1	0.99
NMI	0.95	0.81	1.1	0.52
CTA-384D8.36	0.87	0.74	1	0.078
DTX3L	0.97	0.83	1.1	0.75
OASL	0.92	0.83	1	0.1
HERC6	0.96	0.86	1.1	0.45
FBXO6	0.74	0.61	0.9	0.0023
LAMP3	0.97	0.87	1.1	0.62
XXbac-BPG248L24.12	0.88	0.75	1	0.09
TLR3	1	0.9	1.2	0.6
SAMD9	1	0.92	1.1	0.89
REC8	0.83	0.69	0.99	0.042
IFI27	0.99	0.93	1.1	0.85
DHX58	0.9	0.76	1.1	0.25
KLHDC7B	1	0.95	1.1	0.79
APOL1	0.83	0.76	0.91	9.6e-05
EPSTI1	1	0.93	1.1	0.65
CMPK2	0.95	0.85	1.1	0.42
RARRES3	0.99	0.92	1.1	0.77
TNFSF10	1	0.92	1.1	0.92
ZNFX1	1	0.85	1.2	0.86
CTD-2521M24.9	0.91	0.8	1	0.14
NRIR	0.78	0.64	0.95	0.016
HCG4P5	1	0.94	1.1	0.82
UBA7	0.85	0.74	0.97	0.016
BST2	0.96	0.89	1	0.29
TMEM140	1	0.85	1.2	0.99
OAS3	0.95	0.84	1.1	0.42
MX1	0.97	0.88	1.1	0.52
HLA-G	0.87	0.77	0.98	0.02
TNFRSF14	0.68	0.57	0.81	1.3e-05
ISG15	0.93	0.85	1	0.18
MX2	0.95	0.83	1.1	0.45
GCH1	0.83	0.69	1	0.053
SLFN5	1	0.9	1.2	0.69
OAS1	0.77	0.68	0.87	2.2e-05
CTA-384D8.31	1	0.97	1.1	0.5
EXOC3L4	0.81	0.7	0.94	0.005
HSH2D	0.78	0.69	0.87	3.1e-05
CD96	0.8	0.7	0.91	0.00061
CCL22	0.91	0.82	1	0.1
CFH	1	0.94	1.1	0.49
CARD6	0.96	0.83	1.1	0.6
GLUL	0.99	0.85	1.2	0.91
IGLV10-54	0.99	0.91	1.1	0.76
SERPINB3	1	0.99	1.1	0.16
CBR3	1	0.92	1.2	0.49
APOBEC3G	0.82	0.73	0.93	0.0015
AIM1	1	0.91	1.2	0.6
FAM83A-AS1	1	0.92	1.1	0.99
HLA-K	0.86	0.77	0.95	0.0046
SYT7	1.1	0.97	1.2	0.17
CGREF1	1.1	1	1.3	0.013
PEG10	1.1	1	1.2	0.02
PRR9	1.1	1	1.1	0.038
KLF5	0.93	0.84	1	0.17
CLCA2	1	0.95	1.1	0.99
DIRAS1	1.1	0.99	1.2	0.065
KRT13	1	0.97	1	0.8
MUC20	0.98	0.91	1.1	0.57
FXYD3	0.92	0.86	0.99	0.019
ZNF812	0.93	0.86	1	0.069
AC069213.1	1	0.91	1.1	0.98
CLCA4	0.98	0.93	1	0.54
MECOM	0.9	0.81	1	0.055
ELF3	0.92	0.85	0.99	0.034
SYT8	0.98	0.92	1	0.49
TMEM40	0.95	0.87	1	0.27
CTD-2566J3.1	0.95	0.86	1	0.28
CYP4F12	0.88	0.82	0.95	0.0017
TJP3	0.89	0.82	0.97	0.011
GPX2	0.98	0.93	1	0.28
KRT19	0.95	0.88	1	0.19
EPS8L1	0.97	0.87	1.1	0.5
SOX21-AS1	1	0.91	1.1	0.83
SOX21	1	0.94	1.1	0.59
UGT1A10	0.97	0.91	1	0.29
FOXA1	0.92	0.86	0.98	0.014
S100P	0.95	0.91	1	0.072
RAPGEFL1	0.96	0.88	1.1	0.4
FOXQ1	0.94	0.87	1	0.057
AGR2	0.94	0.89	1	0.033
TMC4	0.88	0.8	0.97	0.013
B3GNT3	0.88	0.81	0.96	0.0026
CCDC64B	0.9	0.82	0.98	0.018
IGFBP3	1	0.96	1.1	0.35
RP11-832A4.7	0.97	0.87	1.1	0.59

## Sheet: Table S6
Supplementary Table 6. Immune-relevant signatures, mismatch-relevant signatures, and stromal-relevant signatures gene sets.
Gene Signature	Platform	Genes
CD8 T effector	Gene expression profiling	CD8A, CXCL10, CXCL9, GZMA, GZMB, IFNG, PRF1, TBX21
DNA damage repair	Gene expression profiling	ALKBH2, ALKBH3, APEX1, APEX2, APLF, ATM, ATR, ATRIP, BLM, BRCA1, BRCA2, BRIP1, CCNH, CDK7, CETN2, CHAF1A, CHEK1, CHEK2, CLK2, DCLRE1C, DDB1, DDB2, DUT, ENDOV, ERCC1, ERCC2, ERCC3, ERCC4, ERCC5, ERCC6, ERCC8, FAN1, FANCA, FANCB, FANCC, FANCD2, FANCE, FANCF, FANCG, FANCL, FANCM, GTF2H1, GTF2H2, GTF2H3, GTF2H4, GTF2H5, H2AFX, HLTF, HUS1, LIG1, LIG3, LIG4, MBD4, MDC1, MGMT, MLH1, MLH3, MMS19, MNAT1, …
Pan-F-TBRS	Gene expression profiling	ACTA2, ACTG2, ADAM12, ADAM19, CNN1, COL4A1, CTGF, CTPS1, FAM101B, FSTL3, HSPB1, IGFBP3, PXDC1, SEMA7A, SH3PXD2A, TAGLN, TGFBI, TNS1, TPM1
Antigen processing machinery	Gene expression profiling	B2M, HLA-A, HLA-B, HLA-C, TAP1, TAP2
Immune checkpoint	Gene expression profiling	CD274, CTLA4, HAVCR2, LAG3, PDCD1, PDCD1LG2, TIGIT
EMT (1)	Gene expression profiling	CLDN3, CLDN7, CLDN4, CDH1, VIM, TWIST1, ZEB1, ZEB2
FGFR3-related genees	Gene expression profiling	FGFR3, TP63, WNT7B
KEGG discovered histones	Gene expression profiling	HIST1H2AG, HIST1H2AI, HIST1H2BL, HIST2H2BF
Angiogenesis	Gene expression profiling	CDH5, SOX17, SOX18, TEK
Fanconi anemia	Gene expression profiling	APITD1, ATR, ATRIP, BLM, BRCA1, BRCA2, BRIP1, C17orf70, C19orf40, EME1, EME2, ERCC1, ERCC4, FAN1, FANCA, FANCB, FANCC, FANCD2, FANCE, FANCF, FANCG, FANCI, FANCL, FANCM, HES1, MLH1, MUS81, PALB2, PMS2, POLH, POLI, POLK, POLN, RAD51, RAD51C, REV1, REV3L, RMI1, RMI2, RPA1, RPA2, RPA3, RPA4, SLX4, STRA13, TELO2, TOP3A, TOP3B, UBE2T, USP1, WDR48
Cell cycle	Gene expression profiling	ABL1, ANAPC1, ANAPC10, ANAPC11, ANAPC13, ANAPC2, ANAPC4, ANAPC5, ANAPC7, ATM, ATR, BUB1, BUB1B, BUB3, CCNA1, CCNA2, CCNB1, CCNB2, CCNB3, CCND1, CCND2, CCND3, CCNE1, CCNE2, CCNH, CDC14A, CDC14B, CDC16, CDC20, CDC23, CDC25A, CDC25B, CDC25C, CDC26, CDC27, CDC45, CDC6, CDC7, CDK1, CDK2, CDK4, CDK6, CDK7, CDKN1A, CDKN1B, CDKN1C, CDKN2A, CDKN2B, CDKN2C, CDKN2D, CHEK1, CHEK2, CREBBP, CUL1, DBF4, E2F1, E…
DNA replication	Gene expression profiling	DNA2, FEN1, LIG1, MCM2, MCM3, MCM4, MCM5, MCM6, MCM7, PCNA, POLA1, POLA2, POLD1, POLD2, POLD3, POLD4, POLE, POLE2, POLE3, POLE4, PRIM1, PRIM2, RFC1, RFC2, RFC3, RFC4, RFC5, RNASEH1, RNASEH2A, RNASEH2B, RNASEH2C, RPA1, RPA2, RPA3, RPA4, SSBP1
Nucleotide excision repair	Gene expression profiling	CCNH, CDK7, CETN2, CUL4A, CUL4B, DDB1, DDB2, ERCC1, ERCC2, ERCC3, ERCC4, ERCC5, ERCC6, ERCC8, GTF2H1, GTF2H2, GTF2H3, GTF2H4, GTF2H5, LIG1, MNAT1, PCNA, POLD1, POLD2, POLD3, POLD4, POLE, POLE2, POLE3, POLE4, RAD23A, RAD23B, RBX1, RFC1, RFC2, RFC3, RFC4, RFC5, RPA1, RPA2, RPA3, RPA4, XPA, XPC
Homologous recombination	Gene expression profiling	BLM, BRCA2, EME1, MRE11A, MUS81, NBN, POLD1, POLD2, POLD3, POLD4, RAD50, RAD51, RAD51B, RAD51C, RAD51D, RAD52, RAD54B, RAD54L, RPA1, RPA2, RPA3, RPA4, SHFM1, SSBP1, TOP3A, TOP3B, XRCC2, XRCC3
Mismatch repair	Gene expression profiling	EXO1, LIG1, MLH1, MLH3, MSH2, MSH3, MSH6, PCNA, PMS2, POLD1, POLD2, POLD3, POLD4, RFC1, RFC2, RFC3, RFC4, RFC5, RPA1, RPA2, RPA3, RPA4, SSBP1
EMT2	Gene expression profiling	AXL, FAP, LOXL2, ROR2, TAGLN, TWIST2, WNT5A
EMT3	Gene expression profiling	FOXF1, GATA6, SOX9, TWIST1, ZEB1, ZEB2
WNT target	Gene expression profiling	EFNB3, MYC, TCF12, VEGFA
Cell cycle regulators	Gene expression and mutational profiling	ATM, CCND1, CCNE1, CDKN1A, CDKN2A, E2F3, FBXW7, MDM2, RB1, TP53
DNA damage repair	Mutational profiling	ATM, ATR, BLM, BRCA1, BRCA2, BRIP1, CHEK1, CHEK2, ERCC4, FANCA, FANCC, FANCD2, FANCE, FANCF, FANCG, FANCL, FANCM, MLH1, MSH2, MSH6, MUTYH, NUDT1, PALB2, PARP1, PARP2, PARP3, PMS2, POLD1, POLE, PRKDC, RAD51C, RPA1, TP53

## Sheet: Table S7
Supplementary Table 7. BLCA related drug target genes from the Drugbank database.
Drug	Target
Cetuximab	FCGR2A
Cetuximab	FCGR3A
Cetuximab	C1QC
Cetuximab	C1QB
Cetuximab	C1QA
Sunitinib	CSF1R
Trastuzumab	ERBB2
Cetuximab	C1R
Atezolizumab	CD274
Avelumab	CD274
Durvalumab	CD274
Cetuximab	C1S
Cetuximab	FCGR1A
Sorafenib	BRAF
Pazopanib	SH2B3
Docetaxel	MAP2
Paclitaxel	MAP2
Cisplatin	ATOX1
Cetuximab	EGFR
Trastuzumab	EGFR
Gemcitabine	TYMS
Methotrexate	TYMS
Cetuximab	FCGR2C
Bevacizumab	VEGFA
Docetaxel	MAP4
Paclitaxel	MAP4
Cetuximab	FCGR2B
Afatinib	ERBB4
Cetuximab	FCGR3B
Vinblastine	TUBB
Sorafenib	RAF1
Vinblastine	TUBE1
Vinblastine	TUBD1
Gemcitabine	CMPK1
Sorafenib	FLT1
Sunitinib	FLT1
Doxorubicin	NOLC1
Sorafenib	KIT
Docetaxel	TUBB1
Paclitaxel	TUBB1
Sorafenib	FLT3
Sunitinib	FLT3
Cisplatin	MPG
Docetaxel	BCL2
Paclitaxel	BCL2
Vinblastine	TUBG1
Sorafenib	FLT4
Sunitinib	FLT4
Epirubicin	CHD1
Cisplatin	TF
DB04472	LGALS9
Nivolumab	PDCD1
